# Supplementary material for: Persistent red blood cells retain their ability to move in microcapillaries under high levels of oxidative stress
Source: Commun Biol. 2022 Jul 4;5:659. doi: 10.1038/s42003-022-03620-5 (PMC9253111; doi:10.1038/s42003-022-03620-5)
Supplement: Supplementary file 4 — Supplementary Data 1 [file 42003_2022_3620_MOESM4_ESM.xlsx]

## Sheet: Figure 2
Comments	Control	Control	Control	Gauss fit of control, X	Gauss fit of control, Y	0,1mM	0,1mM	0,1mM	Gauss fit of 0,1mM X	Gauss fit of 0,1mM Y	0,3mM	0,3mM	0,3mM	Gauss fit of 0,3mM, X	Gauss fit of 0,3mM, Y	0,5mM	0,5mM	0,5mM	Gauss fit of 0,5mM, X	Gauss fit of 0,5mM, Y	0,7mM	0,7mM	0,7mM	Gauss fit of 0,7mM, X	Gauss fit of 0,7mM, Y	1,0mM	1,0mM	1,0mM	Gauss fit of 1,0mM, X	Gauss fit of 1,0mM, Y	1,5mM	1,5mM	1,5mM	Gauss fit of 1,5mM, X	Gauss fit of 1,5mM, Y
Long name	V, a.u.	Relative frequency, %	SE			V, a.u.	Relative frequency, %	SE			V, a.u.	Relative frequency, %	SE			V, a.u.	Relative frequency, %	SE			V, a.u.	Relative frequency, %	SE			V, a.u.	Relative frequency, %	SE			V, a.u.	Relative frequency, %	SE
	0.0125	0.63082	0.26335	0.0125	0.27447	0.0125	0.35275	0.1888	0.0125	0.40771	0.0125	0.38987	0.22888	0.0125	0.21301	0.0125	0.34743	0.18374	0.0125	0.37703	0.0125	3.18771	0.83957	0.0125	3.38878	0.0125	3.81068	1.08506	0.0125	4.25411	0.0125	11.3759	4.31618	0.0125	11.3273
	0.0375	0.62287	0.1973	0.02235	0.27447	0.0375	0.60302	0.2755	0.02235	0.40771	0.0375	1.0283	0.72244	0.02235	0.21301	0.0375	0.46003	0.3082	0.0375	0.48133	0.0375	4.14096	0.97661	0.0375	3.63772	0.0375	6.52296	1.73853	0.0375	5.71747	0.0375	10.0142	2.08111	0.0375	10.0829
	0.0625	0.32113	0.09477	0.0322	0.27447	0.0625	0.68375	0.19767	0.0322	0.40771	0.0625	0.28328	0.11721	0.0322	0.21301	0.0625	0.66731	0.53697	0.0625	0.62409	0.0625	2.70444	0.73028	0.0625	3.27101	0.0625	5.60008	1.21781	0.0625	6.07568	0.0625	8.59177	2.62853	0.0625	8.66766
	0.0875	0.50629	0.21704	0.04205	0.27447	0.0875	0.3756	0.12689	0.04205	0.40771	0.0875	0.24672	0.11419	0.04205	0.21301	0.0875	0.49954	0.38135	0.0875	0.56086	0.0875	2.76594	0.72342	0.0875	2.62593	0.0875	5.08539	0.84212	0.0875	5.25575	0.0875	7.65024	1.29721	0.0875	7.2449
	0.1125	0.42904	0.18423	0.05189	0.27447	0.1125	0.4399	0.17334	0.05189	0.40771	0.1125	0.50169	0.14477	0.05189	0.21301	0.1125	0.48581	0.30104	0.1125	0.41199	0.1125	2.62038	0.84308	0.1125	2.1475	0.1125	4.29218	0.79336	0.1125	4.07066	0.1125	5.23935	1.16479	0.1125	5.95823
	0.1375	0.47168	0.25669	0.06174	0.27448	0.1375	0.23475	0.13245	0.06174	0.40771	0.1375	0.32457	0.14075	0.06174	0.21302	0.1375	0.38761	0.23286	0.1375	0.36191	0.1375	1.63047	0.35136	0.1375	1.94133	0.1375	3.61702	1.05994	0.1375	3.32811	0.1375	4.93005	0.54436	0.1375	4.91162
	0.1625	0.41746	0.30332	0.07159	0.27448	0.1625	0.35226	0.16637	0.07159	0.40771	0.1625	0.1469	0.12122	0.07159	0.21303	0.1625	0.32722	0.14696	0.1625	0.36242	0.1625	1.45546	0.39085	0.1625	1.90415	0.1625	2.98405	0.62146	0.1625	3.21599	0.1625	5.23372	1.09453	0.1625	4.15857
	0.1875	0.37621	0.16322	0.08144	0.27449	0.1875	0.46032	0.14512	0.08144	0.40771	0.1875	0.52879	0.31376	0.08144	0.21305	0.1875	1.02237	0.36201	0.1875	0.42938	0.1875	1.46932	0.3144	0.1875	2.0124	0.1875	3.34533	0.54248	0.1875	3.49945	0.1875	3.26946	0.66306	0.1875	3.70056
	0.2125	1.05679	0.39358	0.09129	0.27453	0.2125	0.57757	0.16692	0.09129	0.40771	0.2125	1.62643	0.84191	0.09129	0.21314	0.2125	2.2909	1.21012	0.2125	0.92003	0.2125	2.283	0.49702	0.2125	2.49105	0.2125	4.11043	1.00899	0.2125	3.91842	0.2125	3.63407	0.23098	0.2125	3.49386
	0.2375	4.81805	1.88362	0.10114	0.27466	0.2375	2.79577	1.17645	0.10114	0.40771	0.2375	5.60386	3.08064	0.10114	0.21335	0.2375	4.71306	2.10996	0.2375	3.1324	0.2375	2.82549	0.69344	0.2375	3.84281	0.2375	4.35498	0.93791	0.2375	4.32707	0.2375	2.78726	0.38497	0.2375	3.46246
	0.2625	11.5607	2.94559	0.11098	0.27501	0.2625	9.07608	2.59546	0.11098	0.40772	0.2625	9.842	2.42131	0.11098	0.21392	0.2625	9.11597	2.01571	0.2625	9.0954	0.2625	5.67759	1.32306	0.2625	6.42012	0.2625	4.1985	0.74903	0.2625	4.65779	0.2625	2.37439	0.914	0.2625	3.51514
	0.2875	17.4306	2.20899	0.12083	0.27594	0.2875	19.6642	3.10639	0.12083	0.40777	0.2875	14.5773	2.56109	0.12083	0.21529	0.2875	15.9355	2.39388	0.2875	17.9448	0.2875	11.4939	3.26615	0.2875	9.49827	0.2875	4.3063	1.01682	0.2875	4.87476	0.2875	4.78184	1.96246	0.2875	3.56356
	0.3125	20.3004	2.78723	0.13068	0.27829	0.3125	22.8114	3.33005	0.13068	0.40793	0.3125	19.3681	2.40558	0.13068	0.2185	0.3125	24.9814	3.93372	0.3125	22.9885	0.3125	10.5199	3.07761	0.3125	11.1679	0.3125	4.63378	0.89809	0.3125	4.95718	0.3125	4.46102	2.06312	0.3125	3.53833
	0.3375	18.0809	2.58764	0.14053	0.28393	0.3375	16.1552	2.09917	0.14053	0.40848	0.3375	19.8641	3.84848	0.14053	0.22566	0.3375	18.494	2.91394	0.3375	18.9757	0.3375	9.36142	2.51126	0.3375	10.1067	0.3375	6.39039	2.04724	0.3375	4.89727	0.3375	3.90028	2.03256	0.3375	3.39984
	0.3625	9.62276	2.09347	0.15038	0.29672	0.3625	10.3598	2.85253	0.15038	0.41013	0.3625	11.3948	2.84572	0.15038	0.24086	0.3625	9.28585	2.13702	0.3625	10.1499	0.3625	7.51386	1.58988	0.3625	7.16408	0.3625	6.50359	1.63702	0.3625	4.70062	0.3625	1.52942	0.64746	0.3625	3.14156
	0.3875	5.53739	1.35279	0.16023	0.32423	0.3875	4.01941	0.94451	0.16023	0.41486	0.3875	6.90845	2.08097	0.16023	0.27164	0.3875	4.21489	0.94683	0.3875	3.64976	0.3875	4.00884	0.88423	0.3875	4.3204	0.3875	3.30714	0.87945	0.3875	4.38524	0.3875	2.42018	1.70393	0.3875	2.7857
	0.4125	1.99168	0.66266	0.17008	0.3803	0.4125	2.05963	0.88709	0.17008	0.42737	0.4125	2.56108	1.01174	0.17008	0.33103	0.4125	1.51324	0.55247	0.4125	1.06432	0.4125	4.04567	0.88834	0.4125	2.65258	0.4125	3.84772	0.9683	0.4125	3.97885	0.4125	3.82203	1.4173	0.4125	2.3729
	0.4375	1.34027	0.47829	0.17992	0.48844	0.4375	2.45271	1.29196	0.17992	0.45821	0.4375	0.79026	0.3454	0.17992	0.44015	0.4375	1.51685	0.99706	0.4375	0.45351	0.4375	3.21385	0.75894	0.4375	1.98351	0.4375	1.52323	0.48268	0.4375	3.51484	0.4375	1.31756	0.79656	0.4375	1.94952
	0.4625	0.80656	0.46929	0.18977	0.68572	0.4625	0.81489	0.4525	0.18977	0.52891	0.4625	0.53333	0.27664	0.18977	0.63096	0.4625	0.59949	0.43891	0.4625	0.36471	0.4625	2.45276	0.85031	0.4625	1.7742	0.4625	2.87739	0.65044	0.4625	3.02779	0.4625	0.62724	0.3615	0.4625	1.55631
	0.4875	0.76557	0.37453	0.19962	1.02591	0.4875	0.92846	0.52048	0.19962	0.67946	0.4875	0.61821	0.50252	0.19962	0.9483	0.4875	0.40747	0.25074	0.4875	0.35664	0.4875	1.95602	0.55523	0.4875	1.69552	0.4875	3.23111	1.18325	0.4875	2.54933	0.4875	2.00064	0.72878	0.4875	1.22115
	0.5125	0.62771	0.48678	0.20947	1.57975	0.5125	0.97565	0.65904	0.20947	0.97695	0.5125	0.07398	0.03448	0.20947	1.4498	0.5125	0.11627	0.09966	0.5125	0.35617	0.5125	2.1197	0.62918	0.5125	1.63424	0.5125	2.22529	0.80434	0.5125	2.10497	0.5125	0.46634	0.29834	0.5125	0.95675
	0.5375	0.46378	0.37053	0.21932	2.42993	0.5375	0.6903	0.3885	0.21932	1.52174	0.5375	0.47757	0.32983	0.21932	2.20202	0.5375	0.61928	0.53994	0.5375	0.35616	0.5375	0.96278	0.29946	0.5375	1.56447	0.5375	1.97588	0.591	0.5375	1.71238	0.5375	1.15116	0.5767	0.5375	0.76268
	0.5625	0.09927	0.04114	0.22917	3.65824	0.5625	0.42764	0.26131	0.22917	2.44458	0.5625	0.55163	0.3416	0.22917	3.2713	0.5625	0.03333	0.03333	0.5625	0.35615	0.5625	0.81289	0.30893	0.5625	1.4816	0.5625	1.55274	0.35073	0.5625	1.38107	0.5625	1.2306	0.50535	0.5625	0.62962
	0.5875	0.30789	0.23966	0.23902	5.32441	0.5875	0.29986	0.14733	0.23902	3.88705	0.5875	0.22028	0.1064	0.23902	4.70899	0.5875	0.38477	0.30939	0.5875	0.35615	0.5875	0.80588	0.38626	0.5875	1.38482	0.5875	0.86919	0.71373	0.5875	1.11321	0.5875	0.79997	0.37336	0.5875	0.54418
	0.6125	0.26079	0.17189	0.24886	7.43915	0.6125	0.28663	0.21442	0.24886	5.96034	0.6125	0.06527	0.06527	0.24886	6.53237	0.6125	0.18071	0.15549	0.6125	0.35615	0.6125	1.3928	0.54964	0.6125	1.27444	0.6125	1.84932	0.71981	0.6125	0.90533	0.6125	1.09081	0.68368	0.6125	0.49271
	0.6375	0.07517	0.05631	0.25871	9.93791	0.6375	0.22893	0.13857	0.25871	8.68654	0.6375	0.17949	0.11271	0.25871	8.7053	0.6375	0.12671	0.07787	0.6375	0.35615	0.6375	0.23568	0.11872	0.6375	1.15163	0.6375	0.21155	0.13862	0.6375	0.75022	0.6375	0.53674	0.38311	0.6375	0.46356
	0.6625	0.13204	0.07802	0.26856	12.6651	0.6625	0.14253	0.10842	0.26856	11.9398	0.6625	0.12724	0.10575	0.26856	11.1244	0.6625	0.11741	0.07897	0.6625	0.35615	0.6625	2.05755	0.87539	0.6625	1.01855	0.6625	1.90343	1.2273	0.6625	0.6388	0.6625	0.89252	0.46418	0.6625	0.44803
	0.6875	0.15568	0.11512	0.27841	15.3779	0.6875	0.11085	0.04929	0.27841	15.4155	0.6875	0	0	0.27841	13.6171	0.6875	0.18071	0.15549	0.6875	0.35615	0.6875	0.72955	0.34806	0.6875	0.87834	0.6875	0.19692	0.11292	0.6875	0.56168	0.6875	0.49658	0.34878	0.6875	0.44024
	0.7125	0.07621	0.05657	0.28826	17.7764	0.7125	0.17369	0.17369	0.28826	18.6547	0.7125	0.11316	0.08856	0.28826	15.9564	0.7125	0.03294	0.03294	0.7125	0.35615	0.7125	0.12431	0.07905	0.7125	0.73514	0.7125	0.53462	0.2611	0.7125	0.53462	0.7125	0.70175	0.55025	0.7125	0.43656
	0.7375	0.07439	0.07439	0.29811	19.555	0.7375	0.1786	0.1013	0.29811	21.1347	0.7375	0.07425	0.05497	0.29811	17.8922	0.7375	0.18366	0.1544	0.7375	0.35615	0.7375	1.39662	0.56482	0.7375	0.59384	0.7375	0.74513	0.46191	0.7375	0.74502	0.7375	0.51426	0.36226	0.7375	0.43491
	0.7625	0.11363	0.09413	0.30795	20.4664	0.7625	0.11448	0.06743	0.30795	22.4039	0.7625	0.04352	0.04352	0.30795	19.1944	0.7625	0.25302	0.23268	0.7625	0.35615	0.7625	0.11627	0.09346	0.7625	0.45991	0.7625	0.47633	0.23143	0.7625	0.45651	0.7625	0.07143	0.07143	0.7625	0.43422
	0.7875	0.09819	0.07512	0.3178	20.3774	0.7875	0.15547	0.11701	0.3178	22.2164	0.7875	0.10449	0.10449	0.3178	19.6979	0.7875	0	0	0.7875	0.35615	0.7875	0.28249	0.11271	0.7875	0.33905	0.7875	0.28394	0.1955	0.7875	0.44415	0.7875	0.59358	0.40179	0.7875	0.43395
	0.8125	0.01306	0.01306	0.32765	19.3014	0.8125	0.0953	0.06623	0.32765	20.609	0.8125	0.02176	0.02176	0.32765	19.3367	0.8125	0	0	0.8125	0.35615	0.8125	0.40699	0.20173	0.8125	0.23674	0.8125	0.0731	0.0731	0.8125	0.43698	0.8125	1.1521	0.55393	0.8125	0.43385
	0.8375	0.21205	0.13047	0.3375	17.3943	0.8375	0.0407	0.0407	0.3375	17.8899	0.8375	0.02176	0.02176	0.3375	18.1582	0.8375	0.11123	0.09942	0.8375	0.35615	0.8375	0.21438	0.11402	0.8375	0.15793	0.8375	0.1019	0.1019	0.8375	0.43297	0.8375	0	0	0.8375	0.43381
	0.8625	0.06661	0.03631	0.34735	14.9184	0.8625	0.1289	0.1089	0.34735	14.5423	0.8625	0	0	0.34735	16.313	0.8625	0	0	0.8625	0.35615	0.8625	0.12631	0.07079	0.8625	0.10656	0.8625	0.10448	0.0724	0.8625	0.43079	0.8625	0	0	0.8625	0.4338
	0.8875	0.05579	0.05579	0.3572	12.1825	0.8875	0.18655	0.12961	0.3572	11.0844	0.8875	0.06527	0.06527	0.3572	14.0235	0.8875	0.01667	0.01667	0.8875	0.35615	0.8875	0.22197	0.12009	0.8875	0.08525	0.8875	0.66748	0.66748	0.8875	0.42966	0.8875	0	0	0.8875	0.43379
	0.9125	0.0326	0.02265	0.36705	9.47992	0.9125	0.22069	0.15413	0.36705	7.94234	0.9125	0	0	0.36705	11.5395	0.9125	0.04941	0.04941	0.9125	0.35615	0.9125	0.09063	0.06653	0.9125	0.09513	0.9125	0.07198	0.07198	0.9125	0.42908	0.9125	0.1796	0.13932	0.9125	0.43379
	0.9375	0.03166	0.02212	0.37689	7.03959	0.9375	0.03226	0.0234	0.37689	5.37539	0.9375	0	0	0.37689	9.09441	0.9375	0.15576	0.15576	0.9375	0.35615	0.9375	0.1476	0.10331	0.9375	0.13568	0.9375	0.45788	0.33018	0.9375	0.4288	0.9375	0	0	0.9375	0.43379
	0.9625	0	0	0.38674	5.00088	0.9625	0.06513	0.06513	0.38674	3.46765	0.9625	0.02176	0.02176	0.38674	6.87145	0.9625	0	0	0.9625	0.35615	0.9625	0.21505	0.09409	0.9625	0.2048	0.9625	0.35448	0.31745	0.9625	0.42866	0.9625	0.07143	0.07143	0.9625	0.43379
	0.9875	0.01619	0.01619	0.39659	3.41362	0.9875	0.22842	0.14056	0.39659	2.16864	0.9875	0.04352	0.04352	0.39659	4.98574	0.9875	0	0	0.9875	0.35615	0.9875	0.09667	0.06972	0.9875	0.29899	0.9875	0.80212	0.59366	0.9875	0.4286	0.9875	0.0905	0.0905	0.9875	0.43379
				0.40644	2.25653				0.40644	1.35447				0.40644	3.48388
				0.41629	1.46419				0.41629	0.88327				0.41629	2.35622
				0.42614	0.95336				0.42614	0.63088				0.42614	1.55567
				0.43598	0.64275				0.43598	0.50555				0.43598	1.01723
				0.44583	0.4644				0.44583	0.44778				0.44583	0.67357
				0.45568	0.36759				0.45568	0.42304				0.45568	0.46518
				0.46553	0.31787				0.46553	0.41319				0.46553	0.34502
				0.47538	0.2937				0.47538	0.40954				0.47538	0.27908
				0.48523	0.28257				0.48523	0.40828				0.48523	0.24463
				0.49508	0.27772				0.49508	0.40787				0.49508	0.22748
				0.50492	0.27571				0.50492	0.40775				0.50492	0.21934
				0.51477	0.27492				0.51477	0.40772				0.51477	0.21566
				0.52462	0.27463				0.52462	0.40771				0.52462	0.21407
				0.53447	0.27452				0.53447	0.40771				0.53447	0.21342
				0.54432	0.27449				0.54432	0.40771				0.54432	0.21316
				0.55417	0.27448				0.55417	0.40771				0.55417	0.21306
				0.56402	0.27447				0.56402	0.40771				0.56402	0.21303
				0.57386	0.27447				0.57386	0.40771				0.57386	0.21302
				0.58371	0.27447				0.58371	0.40771				0.58371	0.21301
				0.59356	0.27447				0.59356	0.40771				0.59356	0.21301
				0.60341	0.27447				0.60341	0.40771				0.60341	0.21301
				0.61326	0.27447				0.61326	0.40771				0.61326	0.21301
				0.62311	0.27447				0.62311	0.40771				0.62311	0.21301
				0.63295	0.27447				0.63295	0.40771				0.63295	0.21301
				0.6428	0.27447				0.6428	0.40771				0.6428	0.21301
				0.65265	0.27447				0.65265	0.40771				0.65265	0.21301
				0.6625	0.27447				0.6625	0.40771				0.6625	0.21301
				0.67235	0.27447				0.67235	0.40771				0.67235	0.21301
				0.6822	0.27447				0.6822	0.40771				0.6822	0.21301
				0.69205	0.27447				0.69205	0.40771				0.69205	0.21301
				0.70189	0.27447				0.70189	0.40771				0.70189	0.21301
				0.71174	0.27447				0.71174	0.40771				0.71174	0.21301
				0.72159	0.27447				0.72159	0.40771				0.72159	0.21301
				0.73144	0.27447				0.73144	0.40771				0.73144	0.21301
				0.74129	0.27447				0.74129	0.40771				0.74129	0.21301
				0.75114	0.27447				0.75114	0.40771				0.75114	0.21301
				0.76098	0.27447				0.76098	0.40771				0.76098	0.21301
				0.77083	0.27447				0.77083	0.40771				0.77083	0.21301
				0.78068	0.27447				0.78068	0.40771				0.78068	0.21301
				0.79053	0.27447				0.79053	0.40771				0.79053	0.21301
				0.80038	0.27447				0.80038	0.40771				0.80038	0.21301
				0.81023	0.27447				0.81023	0.40771				0.81023	0.21301
				0.82008	0.27447				0.82008	0.40771				0.82008	0.21301
				0.82992	0.27447				0.82992	0.40771				0.82992	0.21301
				0.83977	0.27447				0.83977	0.40771				0.83977	0.21301
				0.84962	0.27447				0.84962	0.40771				0.84962	0.21301
				0.85947	0.27447				0.85947	0.40771				0.85947	0.21301
				0.86932	0.27447				0.86932	0.40771				0.86932	0.21301
				0.87917	0.27447				0.87917	0.40771				0.87917	0.21301
				0.88902	0.27447				0.88902	0.40771				0.88902	0.21301
				0.89886	0.27447				0.89886	0.40771				0.89886	0.21301
				0.90871	0.27447				0.90871	0.40771				0.90871	0.21301
				0.91856	0.27447				0.91856	0.40771				0.91856	0.21301
				0.92841	0.27447				0.92841	0.40771				0.92841	0.21301
				0.93826	0.27447				0.93826	0.40771				0.93826	0.21301
				0.94811	0.27447				0.94811	0.40771				0.94811	0.21301
				0.95795	0.27447				0.95795	0.40771				0.95795	0.21301
				0.9678	0.27447				0.9678	0.40771				0.9678	0.21301
				0.97765	0.27447				0.97765	0.40771				0.97765	0.21301
				0.9875	0.27447				0.9875	0.40771				0.9875	0.21301

## Sheet: Figure 3
a	RBC volume, fL	Number of RBC, %	RBC volume, fL	Number of RBC, %	RBC volume, fL	Number of RBC, %	RBC volume, fL	Number of RBC, %		b	tBh concentration, mM	MCV, fL	SE	MCV fit, X	MCV fit, Y		c	tBh concentration, mM	RDW-SD, fL	SE	RDW-SD fit, X	RDW-SD fit, Y
	Control	Control	0,7mM	0,7mM	1,0mM	1,0mM	1,5mM	1,5mM
	49.4205	0.00161	52.4722	0.00247	55.6153	0.00134	63.8334	0.00184			0	83.8333	1.03991	0	83.3903			0	55.7429	0.79716	0	56.2088
	52.5166	0.00642	55.4164	0.00634	58.5368	0.00323	67.666	0.00342			0.1	83.4818	0.89715	0.01515	83.4333			0.1	55.7	1.29555	0.01515	56.2352
	55.3311	0.01231	57.8109	0.01479	61.1482	0.0063	71.2045	0.00501			0.3	85.0909	1.57072	0.0303	83.4791			0.3	59.9846	2.67121	0.0303	56.2649
	58.7086	0.02476	61.4113	0.02866	64.921	0.01067	73.869	0.00803			0.5	86.75	1.42108	0.04545	83.528			0.5	64	2.9331	0.04545	56.2985
	61.5232	0.04564	63.8546	0.04378	67.1944	0.01705	76.5365	0.01158			0.7	93.14	3.02384	0.06061	83.58			0.7	78.1417	4.86382	0.06061	56.3364
	65.4636	0.06223	67.4479	0.05667	70.6324	0.02449	79.7953	0.01567			1	100.767	3.07545	0.07576	83.6354			1	90.3286	4.08392	0.07576	56.379
	68.5596	0.0712	70.7182	0.06526	74.3588	0.03241	82.7754	0.02244			1.5	109.233	4.70189	0.09091	83.6944			1.5	91.225	3.68252	0.09091	56.4271
	71.9371	0.07856	73.3739	0.06955	77.1812	0.04186	85.1735	0.03029						0.10606	83.7572						0.10606	56.4813
	75.0331	0.07869	76.8729	0.06953	80.8968	0.0506	89.909	0.03543						0.12121	83.8241						0.12121	56.5423
	78.1291	0.07856	80.0823	0.06979	84.1114	0.05261	91.7055	0.04096						0.13636	83.8952						0.13636	56.611
	80.9437	0.07214	83.5519	0.06575	87.0406	0.05391	94.6733	0.04559						0.15152	83.9708						0.15152	56.6882
	84.0397	0.06437	86.1183	0.05782	89.3852	0.05486	98.8093	0.04877						0.16667	84.0512						0.16667	56.7751
	87.4172	0.053	89.5636	0.05044	92.6245	0.05498	101.473	0.05162						0.18182	84.1365						0.18182	56.8727
	89.9503	0.04162	92.4388	0.04487	95.5986	0.05285	105.314	0.05463						0.19697	84.2272						0.19697	56.9823
	93.3278	0.03587	95.8749	0.03624	98.9138	0.04719	110.602	0.05369						0.21212	84.3236						0.21212	57.1053
	96.4238	0.02864	99.0438	0.03094	102.138	0.04849	114.117	0.05116						0.22727	84.4257						0.22727	57.2432
	99.5199	0.02355	101.942	0.02857	105.379	0.04849	117.661	0.05364						0.24242	84.5341						0.24242	57.3978
	102.897	0.02222	105.15	0.02855	108.41	0.042	123.249	0.0536						0.25758	84.6491						0.25758	57.5707
	105.149	0.02222	108.358	0.02867	111.75	0.03444	127.623	0.04713						0.27273	84.7708						0.27273	57.7639
	107.964	0.02222	111.263	0.02712	114.977	0.03551	129.666	0.04426						0.28788	84.8998						0.28788	57.9796
	111.623	0.01967	114.737	0.02363	117.921	0.03563	133.183	0.04209						0.30303	85.0362						0.30303	58.22
	115	0.01981	117.635	0.02126	121.472	0.03445	137.274	0.03759						0.31818	85.1805						0.31818	58.4876
	118.096	0.01967	120.824	0.01874	123.884	0.03032	139.899	0.03364						0.33333	85.3331						0.33333	58.7847
	120.911	0.0186	124.012	0.01608	128.036	0.02819	143.109	0.02932						0.34848	85.4941						0.34848	59.1141
	124.57	0.0174	127.21	0.01467	130.996	0.02713	146.638	0.0293						0.36364	85.6641						0.36364	59.4783
	127.947	0.01378	130.417	0.01466	133.401	0.02347	148.98	0.02731						0.37879	85.8433						0.37879	59.8802
	131.043	0.01124	133.614	0.01325	136.698	0.01923	152.187	0.02246						0.39394	86.0321						0.39394	60.3223
	134.139	0.00964	136.793	0.00934	139.7	0.01498	155.985	0.01797						0.40909	86.2308						0.40909	60.8072
	136.954	0.00776	140.001	0.00932	143.263	0.01285	159.797	0.01597						0.42424	86.4398						0.42424	61.3372
	140.331	0.00642	143.202	0.00847	146.531	0.01085	163.916	0.01612						0.43939	86.6593						0.43939	61.9147
	142.864	0.00375	146.111	0.00748	150.08	0.00979	168.015	0.01287						0.45455	86.8896						0.45455	62.5411
	146.523	0.00254	149.89	0.00594	153.043	0.00849	170.645	0.00999						0.4697	87.131						0.4697	63.2179
	149.619	0.00254	152.79	0.0037	155.988	0.00861	174.164	0.00818						0.48485	87.3838						0.48485	63.9457
	153.278	0.00134	155.989	0.00257	158.964	0.00637	180.038	0.00671						0.5	87.6482						0.5	64.7244
			159.188	0.0013	161.936	0.00436	183.851	0.00489						0.51515	87.9242						0.51515	65.5531
			162.395	0.00128	165.484	0.00342	187.077	0.00326						0.5303	88.2122						0.5303	66.4302
			165.894	0.00126	168.74	0.00224	191.185	0.00162						0.54545	88.5121						0.54545	67.3529
			168.81	0.00124	171.685	0.00236	196.187	0.00194						0.56061	88.824						0.56061	68.3175
					174.941	0.00119								0.57576	89.1479						0.57576	69.3192
					177.903	6.75356e-06								0.59091	89.4838						0.59091	70.3524
					181.142	0.000127089								0.60606	89.8316						0.60606	71.4106
					184.68	1.14606e-05								0.62121	90.1909						0.62121	72.4865
					187.019	0.00131								0.63636	90.5617						0.63636	73.5726
					190.85	0.00131								0.65152	90.9435						0.65152	74.6607
					193.224	1.73955e-05								0.66667	91.336						0.66667	75.7428
														0.68182	91.7388						0.68182	76.811
														0.69697	92.1512						0.69697	77.8579
														0.71212	92.5727						0.71212	78.8765
														0.72727	93.0027						0.72727	79.8608
														0.74242	93.4403						0.74242	80.8055
														0.75758	93.8848						0.75758	81.7064
														0.77273	94.3354						0.77273	82.5603
														0.78788	94.791						0.78788	83.3648
														0.80303	95.2508						0.80303	84.1188
														0.81818	95.7139						0.81818	84.8217
														0.83333	96.1791						0.83333	85.4738
														0.84848	96.6454						0.84848	86.0762
														0.86364	97.1118						0.86364	86.6304
														0.87879	97.5773						0.87879	87.1382
														0.89394	98.0408						0.89394	87.6019
														0.90909	98.5014						0.90909	88.0241
														0.92424	98.9579						0.92424	88.4073
														0.93939	99.4095						0.93939	88.7542
														0.95455	99.8552						0.95455	89.0676
														0.9697	100.294						0.9697	89.35
														0.98485	100.726						0.98485	89.604
														1	101.149						1	89.8321
														1.01515	101.563						1.01515	90.0366
														1.0303	101.968						1.0303	90.2197
														1.04545	102.362						1.04545	90.3834
														1.06061	102.746						1.06061	90.5297
														1.07576	103.119						1.07576	90.6601
														1.09091	103.48						1.09091	90.7764
														1.10606	103.83						1.10606	90.8801
														1.12121	104.168						1.12121	90.9723
														1.13636	104.495						1.13636	91.0543
														1.15152	104.809						1.15152	91.1273
														1.16667	105.111						1.16667	91.1921
														1.18182	105.401						1.18182	91.2497
														1.19697	105.68						1.19697	91.3008
														1.21212	105.946						1.21212	91.3462
														1.22727	106.201						1.22727	91.3864
														1.24242	106.445						1.24242	91.4221
														1.25758	106.677						1.25758	91.4538
														1.27273	106.899						1.27273	91.4819
														1.28788	107.11						1.28788	91.5068
														1.30303	107.31						1.30303	91.5288
														1.31818	107.501						1.31818	91.5484
														1.33333	107.682						1.33333	91.5657
														1.34848	107.854						1.34848	91.5811
														1.36364	108.016						1.36364	91.5947
														1.37879	108.17						1.37879	91.6067
														1.39394	108.316						1.39394	91.6174
														1.40909	108.454						1.40909	91.6268
														1.42424	108.584						1.42424	91.6352
														1.43939	108.708						1.43939	91.6426
														1.45455	108.824						1.45455	91.6492
														1.4697	108.933						1.4697	91.655
														1.48485	109.037						1.48485	91.6601
														1.5	109.134						1.5	91.6647

## Sheet: Figure 4b
RBC diameter, um	RBC diameter, um	RBC diameter, um
Control	0.7 mM	1.5 mM
8.34	8.43894	4.38
7.94	7.72158	4.38
7.88	7.76144	5.03
7.9	8.01052	5.03
8.04	8.14004	5.32
8.14	7.78136	5.32
7.53	7.54224	5.33
8.19	7.33301	5.33
8.47	7.40276	5.33
8.44	7.35294	5.33
7.97	8.27953	5.39
8.08	7.70166	5.39
8	8.43894	5.64
7.3	7.5821	5.64
8.44	7.90092	5.8
8.92	7.5821	5.8
6.69	7.45257	5.92
7.59	7.69169	5.92
7.29	8.08026	5.92
6.94	7.85111	5.92
7.92	9.00685	5.95
7.54	7.50239	5.95
8.08	8.74781	5.98
7.61	6.72525	5.98
7.94	8.80759	6.06
7.93	8.58839	6.06
8.29	8.35924	6.09
7.91	7.87103	6.09
8.68	7.79133	6.13
8.54	7.6618	6.13
7.8	7.51235	6.17
7.86	6.94444	6.17
8.05	8.05037	6.24
8.45	7.67177	6.24
8.1	8.64817	6.26
7.85	7.63191	6.26
7.47	7.78136	6.27
8.69	7.1736	6.27
7.41	7.65184	6.3
8.22	8.26957	6.3
7.61	8.38913	6.34
7.99	8.73784	6.34
7.55	7.38283	6.37
6.94	7.38283	6.37
8.02	8.51865	6.44
7.92	7.52232	6.44
8.08	7.12378	6.48
8.29	7.74151	6.48
8.11	7.5821	6.51
7.27	7.67177	6.51
7.97	8.43894	6.51
7.99	7.54224	6.51
7.04	7.46254	6.54
8.28	8.09023	6.54
8.28	7.80129	6.54
8.43	7.87103	6.54
7.45	7.881	6.54
7.69	7.98063	6.54
8.25	7.75147	6.55
7.72	7.50239	6.55
7.73	7.42268	6.57
8.97	6.85477	6.57
7.77	8.26957	6.57
7.76	7.68173	6.57
8.05	7.82122	6.59
7.58	7.20349	6.59
8.01	7.41272	6.61
6.49	7.97067	6.61
8.07	7.65184	6.62
7.61	8.13008	6.62
7.63	6.93448	6.69
7.74	8.43894	6.69
8.05	7.72158	6.7
7.45	7.76144	6.7
7.11	8.01052	6.7
7.15	8.14004	6.7
6.94	7.78136	6.7
8.21	7.54224	6.7
8.41	7.33301	6.71
7.15	7.40276	6.71
7.29	7.35294	6.71
7.63	8.27953	6.71
6.95	7.70166	6.73
7.45	8.43894	6.73
7.48	7.5821	6.74
7.55	7.90092	6.74
7.45	7.5821	6.74
7.37	7.45257	6.74
7.69	7.69169	6.79
7.72	8.08026	6.79
7.23	7.85111	6.8
7.13	9.00685	6.8
7.63	7.50239	6.8
7.53	8.74781	6.8
7.84	6.72525	6.8
6.82	8.80759	6.8
8.12	8.58839	6.82
7.53	8.35924	6.82
7.07	7.87103	6.82
7.75	7.79133	6.82
6.97	7.6618	6.87
7.64	7.51235	6.87
8.34	6.94444	6.88
7.94	8.05037	6.88
7.88	7.67177	6.88
7.9	8.64817	6.88
8.04	7.63191	6.91
8.14	7.78136	6.91
7.53	7.1736	6.91
8.19	7.65184	6.91
8.47	8.26957	6.93
8.44	8.38913	6.93
7.97	8.73784	6.97
8.08	7.38283	6.97
8	7.38283	6.99
7.3	8.51865	6.99
8.44	7.52232	7.03
8.92	7.12378	7.03
6.69	7.74151	7.03
7.59	7.5821	7.03
7.29	7.67177	7.05
6.94	8.43894	7.05
7.92	7.54224	7.07
7.54	7.46254	7.07
8.08	8.09023	7.09
7.61	7.80129	7.09
7.94	7.87103	7.11
7.93	7.881	7.11
8.29	7.98063	7.12
7.91	7.75147	7.12
8.68	7.50239	7.13
8.54	7.42268	7.13
7.8	6.85477	7.14
7.86	8.26957	7.14
8.05	7.68173	7.15
8.45	7.82122	7.15
8.1	7.20349	7.17
7.85	7.41272	7.17
7.47	7.97067	7.24
8.69	7.65184	7.24
7.41	8.13008	7.24
8.22	6.93448	7.24
7.61		7.25
7.99		7.25
7.55		7.29
6.94		7.29
8.02		7.43
7.92		7.43
8.08		7.48
8.29		7.48
8.11		7.69
7.27		7.69
7.97		7.74
7.99		7.74
7.04		8.03
8.28		8.03
8.28		8.08
8.43		8.08
7.45		8.12
7.69		8.12
8.25		8.15
7.72		8.15
7.73
8.97
7.77
7.76
8.05
7.58
8.01
6.49
8.07
7.61
7.63
7.74
8.05
7.45
7.11
7.15
6.94
8.21
8.41
7.15
7.29
7.63
6.95
7.45
7.48
7.55
7.45
7.37
7.69
7.72
7.23
7.13
7.63
7.53
7.84
6.82
8.12
7.53
7.07
7.75
6.97
7.64

## Sheet: Figure 5
a	Young's modulus, kPa	Young's modulus, kPa	Young's modulus, kPa	Young's modulus, kPa	Young's modulus, kPa	Young's modulus, kPa	Young's modulus, kPa		b	tBh concentration, mM	Young's modulus (YM), kPa	SE	YM fit, X	YM fit, Y		c	tBh concentration, mM	Adhesion force (AF), nN	SE	AF fit, X	AF fit, Y
	1,5mM	1,0mM	0,7mM	0,5mM	0,3mM	0,1mM	Control
	79.3	301	30.2	189.4	25.4027	206.5	44.4			0	0.06684	0.00529	0	0.06591			0	30.3618	1.67157	0	29.3747
	177	281.5	29.9	186.5	81.6114	206.4	133			0.1	0.07468	0.00696	0.01515	0.0665			0.1	32.1734	1.72084	0.01515	29.5417
	15	277.8	33.3	177.5	44.7797	188.4	32.8			0.3	0.07575	0.0065	0.0303	0.06709			0.3	32.5788	2.51421	0.0303	29.7086
	42.6	268.7	23.6	171.9	15.9944	182.4	22.2			0.5	0.09856	0.01238	0.04545	0.06768			0.5	32.716	1.13952	0.04545	29.8756
	124.8	255.3	28.1	167.6	25.0273	167.8	9.5			0.7	0.07043	0.0074	0.06061	0.06827			0.7	36.9506	2.169	0.06061	30.0425
	24.6	254.2	118.2	162	34.4112	164.8	30			1	0.1027	0.01484	0.07576	0.06885			1	37.4797	3.77075	0.07576	30.2095
	183.6	234.8	56.8	160.2	111.882	163.6	50.7			1.5	0.13193	0.02473	0.09091	0.06944			1.5	48.5385	2.16944	0.09091	30.3764
	178.1	227.7	99.9	158.2	23.2509	151.6	81.1						0.10606	0.07003						0.10606	30.5434
	27.2	225	45	153.1	76.038	151.1	168.3						0.12121	0.07062						0.12121	30.7103
	45.4	216.8	101.7	151	68.5866	138.6	79						0.13636	0.07121						0.13636	30.8773
	113.2	215.5	19.1	150.1	43.2954	138.1	47						0.15152	0.0718						0.15152	31.0442
	32.2	205.4	42.2	148.5	20.2829	137.7	75.3						0.16667	0.07239						0.16667	31.2111
	49.1	185.6	88.4	131.3	32.3516	135.6	18.2						0.18182	0.07298						0.18182	31.3781
	102.5	183.1	73.7	129.3	79.8445	135.5	25.4						0.19697	0.07357						0.19697	31.545
	58.8	171.9	55	121.6	39.0365	134.7	7.7						0.21212	0.07416						0.21212	31.712
	164	171.5	56.6	108.3	43.4972	132.7	12.2						0.22727	0.07475						0.22727	31.8789
	225.4	165.4	180.7	103.7	18.4497	131.3	47.3						0.24242	0.07534						0.24242	32.0459
	110.5	164.6	85.9	102.7	85.3984	128.9	45.2						0.25758	0.07593						0.25758	32.2128
	130.7	161.4	26.8	102.4	115.192	128.8	13.9						0.27273	0.07652						0.27273	32.3798
	213.1	151	210.4	100.1	70.2135	127	22.4						0.28788	0.07711						0.28788	32.5467
	99.5	145.7	7.8	98.7	57.2071	124.3	53.5						0.30303	0.0777						0.30303	32.7137
	69.3	144.4	29.9	98.4	99.1045	123.1	33.2						0.31818	0.07829						0.31818	32.8806
	147.1	139.8	22.2	98.2	36.1237	123.1	110.7						0.33333	0.07888						0.33333	33.0476
	108.9	139.3	25.8	96.3	19.3969	123	74						0.34848	0.07947						0.34848	33.2145
	41.7	138.9	115.7	95.2	18.5705	122.1	18.4						0.36364	0.08006						0.36364	33.3814
	123	135.1	25.9	95.1	23.94	120.9	40						0.37879	0.08065						0.37879	33.5484
	54.8	132.7	187.3	94.8	46.5222	120.4	45.7						0.39394	0.08124						0.39394	33.7153
	56.5	131.5	115.7	94	28.972	120.3	153.7						0.40909	0.08183						0.40909	33.8823
	46.9	130	72.2	93	146.71	119.1	61.9						0.42424	0.08242						0.42424	34.0492
	86.7	129.9	56.1	91.6	50.7294	116.7	17.1						0.43939	0.08301						0.43939	34.2162
	237.1	125.4	67.3	90.4	30.4865	116.1	29.2						0.45455	0.08359						0.45455	34.3831
	84.5	124	27.4	90.4	50.5127	114.6	76.1						0.4697	0.08418						0.4697	34.5501
	143.1	123.7	74.1	87.7	17.7875	114.4	38.4						0.48485	0.08477						0.48485	34.717
	31.4	122.7	127.5	86.7	27.0909	114.2	49.4						0.5	0.08536						0.5	34.8839
	273	118.5	48.5	85.6	20.5086	114.1	20.7						0.51515	0.08595						0.51515	35.0509
	120.5	117.2	82.9	85.3	67.7536	110.9	54						0.5303	0.08654						0.5303	35.2178
	159.2	113.5	106.2	82.4	25.8259	108.5	40.3						0.54545	0.08713						0.54545	35.3848
	64.4	112.9	30.4	82.2	70.3047	107.3	33.5						0.56061	0.08772						0.56061	35.5517
	40.9	112.9	36.8	77.3	106.507	106.4	143.9						0.57576	0.08831						0.57576	35.7187
	96.3	111.6	144.3	77.1	17.8964	106.1	65.5						0.59091	0.0889						0.59091	35.8856
	77.6	111.1	175.1	76.3	20.6796	105.6	30.1						0.60606	0.08949						0.60606	36.0526
	96.8	105.1	23.6	76.2	55.2555	104.4	34.4						0.62121	0.09008						0.62121	36.2195
	199.4	103.8	36.1	75.8	23.6434	101.6	70.9						0.63636	0.09067						0.63636	36.3865
	262.3	101.9	78.9	71.2	84.139	101.3	27.2						0.65152	0.09126						0.65152	36.5534
	214.8	101.2	35.6	69.9	63.8024	99.4	118.5						0.66667	0.09185						0.66667	36.7204
	77.9	100.2	15.5	69.3	35.3583	96.7	53.1						0.68182	0.09244						0.68182	36.8873
	322.7	100	41.1	68.5	47.9087	96.1	73.4						0.69697	0.09303						0.69697	37.0543
	81.1	98.9	8.6	67.6	33.9342	95.8	42						0.71212	0.09362						0.71212	37.2212
	313.9	98.2	55.9	67.6	44.1136	94.8	88.6						0.72727	0.09421						0.72727	37.3882
	41.2	93.6	22.3	66.5	52.1145	94.6	12.5						0.74242	0.0948						0.74242	37.5551
	37.1	86.3	16.3	65.4	84.2708	94.3	35.3						0.75758	0.09539						0.75758	37.722
	137.9	86	38.9	64.7	71.7906	94.2	163.3						0.77273	0.09598						0.77273	37.889
	41.9	85.7	32.4	63.9	100.835	93.7	26.8						0.78788	0.09657						0.78788	38.0559
	181.6	84.9	8.6	63.9	60.7496	93.4	66						0.80303	0.09716						0.80303	38.2229
	49.7	83.3	33.3	62.6	46.3885	93.2	38.3						0.81818	0.09775						0.81818	38.3898
	45	82.4	98.4	60.6	54.653	93	67.3						0.83333	0.09833						0.83333	38.5568
	80.4	81.1	76.5	59.9	54.2376	91.8	95.3						0.84848	0.09892						0.84848	38.7237
	84.5	80.6	135	59.7	73.0021	90.6	82.5						0.86364	0.09951						0.86364	38.8907
	47.1	80	31.7	59	120.229	89.7	25.2						0.87879	0.1001						0.87879	39.0576
	57.8	79.4	13.3	58.3	92.9916	89.4	116.6						0.89394	0.10069						0.89394	39.2246
	39.8	79.4	19.1	58	76.8311	89	133.8						0.90909	0.10128						0.90909	39.3915
	23.3	76.5	190.9	56.9	32.9432	88.2	99.9						0.92424	0.10187						0.92424	39.5584
	38.6	76.2	24.9	56.1	42.5449	87.3	135.4						0.93939	0.10246						0.93939	39.7254
	169.4	76.2	94	55.7	68.3251	84	33						0.95455	0.10305						0.95455	39.8923
	115.3	75.6	84.2	55.4	85.5147	83.4	42.4						0.9697	0.10364						0.9697	40.0593
	54.2	74.3	110.2	55	106.657	83	32.8						0.98485	0.10423						0.98485	40.2262
	98.1	73.4	101.3	54.7	70.7976	82.7	56.4						1	0.10482						1	40.3932
	203.4	73.3	98.7	54.5	6.9909	81	40.7						1.01515	0.10541						1.01515	40.5601
	243.6	72.9	62.7	54.1	27.1728	80.7	53.4						1.0303	0.106						1.0303	40.7271
	78.7	72.2	55.3	53.7	38.2668	80.4	52.7						1.04545	0.10659						1.04545	40.894
	244.5	71.8	136.9	53.3	27.6043	80.2	62.5						1.06061	0.10718						1.06061	41.061
	134.7	71.6	143.8	53.3	22.484	80	46.4						1.07576	0.10777						1.07576	41.2279
	196.9	70.8	60.6	53.2	53.7356	80	17.2						1.09091	0.10836						1.09091	41.3948
	224.4	70.2	53.5	53.1	121.486	79.9	63.5						1.10606	0.10895						1.10606	41.5618
	43.1	69.7	64.3	52.9	126.539	79.8	5.3						1.12121	0.10954						1.12121	41.7287
	50.7	68.7	47.1	52.7	42.0775	79.8	38.7						1.13636	0.11013						1.13636	41.8957
	27.1	66.2	55.8	52.5	33.009	79.6	55.6						1.15152	0.11072						1.15152	42.0626
	126.5	65.3	45.1	51.8	28.115	79.4	116.2						1.16667	0.11131						1.16667	42.2296
	54.6	65.1	34.4	51.7	26.7355	78.9	18.4						1.18182	0.1119						1.18182	42.3965
	80.9	65	205.8	51.3	50.2919	78.7	67.3						1.19697	0.11249						1.19697	42.5635
	38.5	64.5	84.7	50.9	75.4079	78.3	71.9						1.21212	0.11307						1.21212	42.7304
	44.3	64.3	29.7	50.8	45.2096	78	75.9						1.22727	0.11366						1.22727	42.8974
	234.3	64.1	58	49.8	107.11	77.9	75						1.24242	0.11425						1.24242	43.0643
	44.5	63.7	22.9	49.8	81.6516	77.8	29.6						1.25758	0.11484						1.25758	43.2313
	16.4	62.2	62.5	49.8	147.349	77.7	47.2						1.27273	0.11543						1.27273	43.3982
	55.5	61.2	16.9	49.3	29.0499	75.8	48						1.28788	0.11602						1.28788	43.5652
	61.1	59.9	209.3	49.1	73.4665	75.3	119.4						1.30303	0.11661						1.30303	43.7321
	73.3	57.7	75.6	48.8	52.6373	75.3	64.6						1.31818	0.1172						1.31818	43.899
	35.6	57	82.5	47.7	79.8399	74	79.5						1.33333	0.11779						1.33333	44.066
	36.7	56.1	19.9	46.2	37.4582	73.8	162.2						1.34848	0.11838						1.34848	44.2329
	104.8	55.7	22.4	46.1	29.0816	73.1	--						1.36364	0.11897						1.36364	44.3999
	169.5	55.6	70.8	45.8	64.7488	72.2	--						1.37879	0.11956						1.37879	44.5668
	141.2	54.9	44.5	45.6	140.932	72	--						1.39394	0.12015						1.39394	44.7338
	77.4	54.5	146.8	45.4	96.8792	71.8	--						1.40909	0.12074						1.40909	44.9007
	47.9	54.4	26.4	45	17.9222	71.3	--						1.42424	0.12133						1.42424	45.0677
	288.3	54.1	23.5	44.9	18.3213	71.2	--						1.43939	0.12192						1.43939	45.2346
	141.6	54	34.4	44.9	61.8259	71.1	--						1.45455	0.12251						1.45455	45.4016
	27.9	53.8	172.7	44.5	52.3051	70.4	--						1.4697	0.1231						1.4697	45.5685
	131.2	53	197.7	44.5	46.1437	70.1	--						1.48485	0.12369						1.48485	45.7355
	73.9	52.5	159.3	42.9	22.1409	69.4	--						1.5	0.12428						1.5	45.9024
	67	52.1	27	42.9	99.8895	69.1	--
	125.5	51.7	49.1	42.3	82.5019	68.8	--
	140.7	51.3	34.4	42	42.7968	68.7	--
	130	50.9	48.9	41.7	67.981	68.6	--
	157.9	50.2	134.1	41.6	24.3701	68.3	--
	254.3	49.9	87.6	41.4	24.93	67.2	--
	88.7	49.1	28.4	41.3	49.9936	67.1	--
	62.1	48.6	49.4	41	161.444	66.8	--
	90	47.7	56.7	40.9	73.9202	66.4	--
	36.3	47.6	210	39.6	64.3642	65.8	--
	33.2	47.2	48.2	39.3	38.1658	65.7	--
	134.4	46.7	54.9	38.4	58.3054	65.7	--
	110.4	46.5	126.3	38.4	52.635	65.2	--
	92.9	46.5	61.3	38	21.203	65.2	--
	100.9	46.1	46.5	36.5	32.7545	64.6	--
	104.7	44	248.6	36.3	29.1995	64.2	--
	37.5	42.6	37.9	35.9	38.9987	64.1	--
	68.3	41.7	46.9	35.7	64.2987	63.8	--
	98.2	40.2	72.7	35.4	29.0742	63.4	--
	60.1	39.9	81.6	35	53.7431	63.4	--
	228.2	39.8	48.9	34.6	25.9931	63.2	--
	157.6	39.6	149.8	34.3	17.5033	63.1	--
	89.3	37.6	89.9	34.1	45.5334	62.9	--
	30.4	37.1	84.2	33.6	27.5997	62.8	--
	97.4	35.7	110.6	33.1	48.4224	62.6	--
	150.3	35.4	201.1	32.9	55.4276	62.2	--
	166.1	35.2	86.2	32.9	153.623	61.5	--
	179.8	35.1	45	32.7	39.2893	61.3	--
	233.2	34.4	84.7	32.4	19.0053	61.1	--
	48.1	34.1	131.2	31.4	21.8604	60.8	--
	139.6	34	44.6	31.1	51.0776	60.3	--
	69.4	33.2	83	30.2	41.6737	60	--
	132.9	33.1	52.1	30	20.643	59.7	--
	30	32.6	--	29.9	52.7984	59.5	--
	50.1	32	--	29	65.3549	59.5	--
	80.7	31.9	--	28.9	39.6291	59.2	--
	164.7	31.4	--	28.7	54.6113	59.1	--
	89	30.7	--	28.6	19.8022	58.9	--
	103.4	30	--	28.6	38.3259	58.5	--
	95.9	29.9	--	28	34.8664	57.9	--
	116.6	28.2	--	27.6	42.0995	57.8	--
	78	28	--	27.4	40.4913	57.8	--
	39.2	26.8	--	26.6	31.092	57.6	--
	124.5	24.7	--	26.2	42.9043	57.2	--
	64.2	24.3	--	25.9	34.511	57	--
	65.8	23.8	--	25.5	18.7876	56.8	--
	58.1	21	--	24.9	28.6335	56.7	--
	303.9	20.5	--	24.5	72.5911	56.4	--
	63.4	19	--	24.3	32.9408	55.9	--
	133.4	9.4	--	24.2	50.4494	55.8	--
	99.7		--	24	74.6285	55.7	--
	17.8		--	23.8	48.694	55.4	--
	178.1		--	23.8	58.4363	55.3	--
	208.9		--	23.6	51.1575	55.3	--
	226.8		--	22.6	45.7136	54.7	--
	29.3		--	22.4	44.3889	54.6	--
	41.9		--	22.1	94.8575	54.4	--
	82.4		--	21.5	120.016	53.4	--
	85.6		--	20.9	155.554	53.3	--
	141.7		--	20.8	58.1275	53.1	--
	150.3		--	20.1	46.0382	52.9	--
	42.8		--	19.7	37.0226	52.8	--
	49.4		--	19.6	40.4963	52.4	--
	72.4		--	18.1	77.6267	52.4	--
	39.3		--	17.2	65.2867	52.2	--
	148.7		--	15.3	86.6187	52.2	--
	22.3		--	7.5	46.3847	52.2	--
	40.2		--		54.19	52.1	--
	44.6		--		42.9294	51.8	--
	80.8		--		63.7142	51.7	--
	134.6		--		26.7882	51.7	--
	168.5		--		33.86	51.7	--
	106.9		--		17.6542	51.6	--
	126.1		--		45.8027	51.2	--
	105.1		--		52.9203	50.8	--
	75.1		--		29.7845	50.7	--
	42.6		--		69.1576	50.5	--
	19.5		--		67.6287	50.4	--
	34.7		--		60.533	50.2	--
	94.7		--		64.3824	49.8	--
	55.2		--		88.6683	49.8	--
	32		--		8.522	49.7	--
	35.4		--		28.1322	49.7	--
	85.2		--		59.6764	49.7	--
	148.3		--		27.5986	49.6	--
	182.2		--		30.1	49.2	--
	191.5		--		21.131	49.1	--
	65.3		--		64.0262	48.9	--
	259.1		--		114.484	48.7	--
	144.2		--		94.7886	48.5	--
	257.4		--		51.4161	48.1	--
	99.6		--		35.7333	48.1	--
	228.7		--		88.9138	47.9	--
	183.2		--		89.7129	47.8	--
	22.4		--		28.7796	47.7	--
	85.6		--		36.4921	47.4	--
	159.1		--		31.6569	47.1	--
	166.8		--		45.9074	47	--
	197.5		--		39.1917	46.9	--
	172.3		--		43.5373	46.5	--
	99.8		--		137.943	46.5	--
	149.1		--		60.6465	46.4	--
	178.7		--		62.9989	46.4	--
	91.9		--		98.7228	46.2	--
	219.1		--		7.3854	46	--
	98.6		--		22.004	45.8	--
	266.3		--		24.0308	45.6	--
	143.3		--		18.4227	45.6	--
	176.5		--		28.6058	45.3	--
	171.2		--		31.7063	45.3	--
	136.3		--		55.5563	44.9	--
	146.4		--		143.42	44.9	--
	105.8		--		52.4282	44.8	--
	176.8		--		50.8402	44.1	--
	25.8		--		10.0119	43.9	--
	74.8		--		17.985	43.8	--
	62.6		--		56.9262	43.8	--
	197.3		--		36.3396	43.7	--
	324.3		--		85.7027	43.6	--
	24.4		--		58.4954	43.4	--
	202.9		--		18.0378	43.1	--
	178.7		--		80.0012	43	--
	237.2		--		38.4481	42.8	--
	165.9		--		95.0602	42.6	--
	293.7		--		88.4779	42.4	--
	335.1		--		31.5206	42.3	--
	184.7		--		40.5971	42.3	--
	221.5		--		35.6766	41.8	--
	42		--		53.1083	41.8	--
	269.2		--		59.6718	41.7	--
	304.2		--		55.2425	41.5	--
	273.1		--		37.5572	41.2	--
	73.3		--		73.237	40.9	--
	86.2		--		70.2666	40.4	--
	42.8		--		65.278	40.4	--
	99.6		--		72.6615	40.2	--
	60.2		--		53.1628	40.1	--
	184.5		--		30.6124	39.8	--
	195.6		--		28.4893	39.6	--
	300.4		--		35.315	39.6	--
	106.7		--		31.1647	39.5	--
	170.7		--		37.8684	39.1	--
	94.7		--		95.4669	38.8	--
	194.8		--		51.8272	38.3	--
	216.4		--		38.9608	38.2	--
	148.1		--		65.1248	38.2	--
	215.1		--		27.4245	38	--
	82.3		--		36.5498	38	--
	104.9		--		29.8138	36.8	--
	36.5		--		24.2816	36.5	--
	22.6		--		102.692	36.4	--
	147.8		--		13.3886	36.2	--
	58.2		--		29.3382	36.1	--
	110.7		--		35.856	36.1	--
	199.5		--		18.8995	36.1	--
	108.7		--		32.5512	36.1	--
	52.1		--		27.1398	35.6	--
	35.7		--		86.2286	34.9	--
	317.1		--		132.475	34.9	--
	128.9		--		41.6101	34.8	--
	271.8		--		15.2407	34.1	--
	71.1		--		52.4108	34	--
	52.1		--		17.8969	33.8	--
	45.7		--		19.8985	33.7	--
	175.5		--		25.5085	33.6	--
	116.1		--		131.638	33.1	--
	241.4		--		22.9661	32.7
	241.7		--		24.0022	32.2
	94.7		--		27.941	31.5
	59.9		--		88.7645	31.4
	145.3		--		60.5123	30.5
	96.1		--		27.2608	30.5
	273.9		--		19.6842	30.5
	247.4		--		28.3383	30.3
	158		--		44.2745	30.3
	122.5		--		33.6961	29.8
	64.8		--		60.3212	29.4
	170.2		--		40.4656	29.2
	46.6		--		51.6367	28.8
	80.3		--		88.5943	27.4
	75.1		--		131.794	27.2
	28.2		--		8.1387	27.2
	301.1		--		14.6678	27.1
	249.8		--		56.2042	26.9
	46.2		--		27.2827	26.7
	107.2		--		41.5478	26.3
	139		--		27.0267	26.2
	180.7		--		30.5082	25.9
	152.6		--		61.8943	25.2
	165.1		--		68.9309	25.1
	61.3		--		104.505	25
	76.4		--		99.2554	24.8
	64.6		--		19.0255	24.8
	93.4		--		17.0912	24.6
	170.5		--		25.2958	24.3
	109.2		--		27.334	24.3
	26		--		18.8395	24.1
	333.7		--		38.5344	23.5
	26.9		--		26.8273	23
	138.6		--		23.6706	22.9
	159.7		--		151.446	22.6
	120.8		--		157.291	22.5
	57.8		--		24.7247	22.2
	197.2		--		77.2164	22.1
	233.4		--		45.8499	21
	90.2		--		60.2872	20.7
	138.2		--		66.6425	20.4
	145.7		--		34.2623	20.4
	180.2		--		104.589	20
	185.2		--		56.1338	19.8
	34		--		43.8721	19.6
	44.2		--		156	18.8
	271.2		--		63.4355	18.1
	120		--		48.9135	16.4
	88.2		--		142.216	15.3
	70		--		51.0028	8.1
	112.2		--		85.3846
	138.1		--
	143.8		--
	288.3		--
	321.9		--
	190.9		--
	105.2		--
	23.2		--
	276.6		--
	171.7		--
	182.2		--
	154.4		--
	101		--
	48.7		--
	21.9		--
	17.1		--
	30.7		--
	101.8		--
	57.9		--
	87.7		--
	31.1		--
	134		--
	60		--
	41.7		--
	39.2		--
	30.9		--
	122.3		--
	28.1		--
	25.6		--
	88.1		--
	36.5		--
	30.7		--
	44.9		--
	42.3		--
	15.5		--
	52.8		--
	100.1		--
	156		--
	160.8		--
	98.8		--
	56.6		--
	61.8		--
	67.9		--
	46.5		--
	24.4		--
	24		--
	16.1		--
	38.3		--
	37.2		--
	88.5		--
	137.7		--
	79.4		--
	171.8		--
	47.3		--
	76.5		--
	64.7		--
	55		--
	35.2		--
	106.7		--
	101.5		--
	43.3		--
	32.5		--
	63.1		--
	138.5		--
	54.3		--
	19.3		--
	63		--
	97.4		--
	88		--
	164		--
	58.3		--
	68.6		--
	54.2		--
	73.5		--
	43.9		--
	149.9		--
	25.1		--
	34.4		--
	101		--
	60.6		--
	50.1		--
	206.8		--
	44.5		--
	60		--
	63.4		--
	54.2		--
	74.3		--
	44.5		--
	116.5		--
	210.1		--
	164.1		--
	153.3		--
	163.1		--
	106.2		--
	24.4		--
	28.8		--
	25		--
	28.6		--
	97.5		--
	25.1		--
	41.8		--
	25.7		--
	83		--
	73.2		--
	52		--
	83.1		--
	108.4		--
	141.6		--
	207.4		--
	208		--
	111.7		--
	39.9		--
	53.3		--
	43.2		--
	33.9		--
	33.5
	29.8
	32.7
	43.6
	132.5
	50.2
	158.8
	16.8
	139
	274.1
	116.6
	72.1
	40.7
	32.3
	119.8
	138.1
	21.6
	89.3
	86.6
	75.4
	250.1
	104.7
	35.1
	66.7
	80
	64.5
	245
	44.2
	112
	30.7
	63.9
	112.3
	85.1
	105.3
	48.3
	38.6
	32.8
	16.5
	25.8
	38.9
	45.4
	63.1
	29.5
	95.2
	83.1
	51.1
	124.1
	90.6
	24.2
	46.9
	22.1
	48.3
	72.6
	57.5
	73.7
	89.5
	65.8
	68.8
	29.2
	69.8

## Sheet: Figure 6b
tBuOOH concentration, mM	Slow RBC	SE	tBh concentration, mM	Slow cells fit		tBuOOH concentration, mM	Annexin-V positive	SE	tBh concentration, mM	Annexin-V positive fit		tBuOOH concentration, mM	Esterase activity	SE	tBh concentration, mM	Esterase activity fit
0	0.03588	0.01436	0	0.00567		0	0.00378	0.000621849	0	0.00361		0	1	0	0	1.05465
0.1	0.02511	0.01042	0.0015	0.00571		0.1	0.01028	0.00337	0.0015	0.00364		0.1	0.9061	0.07068	0.0015	1.05029
0.3	0.03003	0.0118	0.003	0.00575		0.3	0.01465	0.00271	0.003	0.00367		0.3	0.46842	0.05922	0.003	1.04596
0.5	0.03175	0.01863	0.0045	0.00579		0.5	0.02905	0.0088	0.0045	0.0037		0.5	0.28349	0.04238	0.0045	1.04165
0.7	0.18505	0.04225	0.00601	0.00583		0.7	0.08695	0.01938	0.00601	0.00374		0.7	0.22475	0.02862	0.00601	1.03736
1	0.31912	0.04543	0.00751	0.00587		1	0.21005	0.04823	0.00751	0.00377		1	0.18587	0.02956	0.00751	1.03309
1.5	0.53035	0.09968	0.00901	0.00591		1.5	0.50368	0.08227	0.00901	0.0038		1.5	0.16818	0.04788	0.00901	1.02884
			0.01051	0.00596					0.01051	0.00384					0.01051	1.02461
			0.01201	0.006					0.01201	0.00387					0.01201	1.0204
			0.01351	0.00604					0.01351	0.00391					0.01351	1.01621
			0.01502	0.00608					0.01502	0.00394					0.01502	1.01204
			0.01652	0.00613					0.01652	0.00397					0.01652	1.00789
			0.01802	0.00617					0.01802	0.00401					0.01802	1.00376
			0.01952	0.00621					0.01952	0.00404					0.01952	0.99965
			0.02102	0.00626					0.02102	0.00408					0.02102	0.99556
			0.02252	0.0063					0.02252	0.00411					0.02252	0.99149
			0.02402	0.00634					0.02402	0.00415					0.02402	0.98743
			0.02553	0.00639					0.02553	0.00419					0.02553	0.9834
			0.02703	0.00643					0.02703	0.00422					0.02703	0.97939
			0.02853	0.00648					0.02853	0.00426					0.02853	0.97539
			0.03003	0.00652					0.03003	0.00429					0.03003	0.97142
			0.03153	0.00657					0.03153	0.00433					0.03153	0.96746
			0.03303	0.00662					0.03303	0.00437					0.03303	0.96352
			0.03453	0.00666					0.03453	0.0044					0.03453	0.9596
			0.03604	0.00671					0.03604	0.00444					0.03604	0.9557
			0.03754	0.00676					0.03754	0.00448					0.03754	0.95182
			0.03904	0.00681					0.03904	0.00452					0.03904	0.94795
			0.04054	0.00685					0.04054	0.00456					0.04054	0.94411
			0.04204	0.0069					0.04204	0.00459					0.04204	0.94028
			0.04354	0.00695					0.04354	0.00463					0.04354	0.93647
			0.04505	0.007					0.04505	0.00467					0.04505	0.93268
			0.04655	0.00705					0.04655	0.00471					0.04655	0.9289
			0.04805	0.0071					0.04805	0.00475					0.04805	0.92515
			0.04955	0.00715					0.04955	0.00479					0.04955	0.92141
			0.05105	0.0072					0.05105	0.00483					0.05105	0.91769
			0.05255	0.00725					0.05255	0.00487					0.05255	0.91399
			0.05405	0.0073					0.05405	0.00491					0.05405	0.9103
			0.05556	0.00735					0.05556	0.00495					0.05556	0.90664
			0.05706	0.0074					0.05706	0.00499					0.05706	0.90299
			0.05856	0.00745					0.05856	0.00503					0.05856	0.89935
			0.06006	0.00751					0.06006	0.00507					0.06006	0.89574
			0.06156	0.00756					0.06156	0.00511					0.06156	0.89214
			0.06306	0.00761					0.06306	0.00515					0.06306	0.88856
			0.06456	0.00767					0.06456	0.0052					0.06456	0.885
			0.06607	0.00772					0.06607	0.00524					0.06607	0.88145
			0.06757	0.00777					0.06757	0.00528					0.06757	0.87792
			0.06907	0.00783					0.06907	0.00532					0.06907	0.87441
			0.07057	0.00788					0.07057	0.00537					0.07057	0.87091
			0.07207	0.00794					0.07207	0.00541					0.07207	0.86743
			0.07357	0.00799					0.07357	0.00545					0.07357	0.86396
			0.07508	0.00805					0.07508	0.0055					0.07508	0.86052
			0.07658	0.00811					0.07658	0.00554					0.07658	0.85709
			0.07808	0.00816					0.07808	0.00558					0.07808	0.85367
			0.07958	0.00822					0.07958	0.00563					0.07958	0.85027
			0.08108	0.00828					0.08108	0.00567					0.08108	0.84689
			0.08258	0.00834					0.08258	0.00572					0.08258	0.84352
			0.08408	0.0084					0.08408	0.00576					0.08408	0.84017
			0.08559	0.00845					0.08559	0.00581					0.08559	0.83684
			0.08709	0.00851					0.08709	0.00586					0.08709	0.83352
			0.08859	0.00857					0.08859	0.0059					0.08859	0.83022
			0.09009	0.00863					0.09009	0.00595					0.09009	0.82693
			0.09159	0.00869					0.09159	0.00599					0.09159	0.82366
			0.09309	0.00876					0.09309	0.00604					0.09309	0.8204
			0.09459	0.00882					0.09459	0.00609					0.09459	0.81716
			0.0961	0.00888					0.0961	0.00614					0.0961	0.81394
			0.0976	0.00894					0.0976	0.00618					0.0976	0.81073
			0.0991	0.009					0.0991	0.00623					0.0991	0.80753
			0.1	0.00904					0.1	0.00626					0.1	0.80562
			0.1006	0.00907					0.1006	0.00628					0.1006	0.80435
			0.1021	0.00913					0.1021	0.00633					0.1021	0.80119
			0.1036	0.00919					0.1036	0.00638					0.1036	0.79804
			0.10511	0.00926					0.10511	0.00643					0.10511	0.7949
			0.10661	0.00932					0.10661	0.00648					0.10661	0.79178
			0.10811	0.00939					0.10811	0.00653					0.10811	0.78868
			0.10961	0.00945					0.10961	0.00658					0.10961	0.78559
			0.11111	0.00952					0.11111	0.00663					0.11111	0.78251
			0.11261	0.00959					0.11261	0.00668					0.11261	0.77945
			0.11411	0.00965					0.11411	0.00673					0.11411	0.77641
			0.11562	0.00972					0.11562	0.00678					0.11562	0.77337
			0.11712	0.00979					0.11712	0.00683					0.11712	0.77036
			0.11862	0.00986					0.11862	0.00688					0.11862	0.76735
			0.12012	0.00993					0.12012	0.00694					0.12012	0.76437
			0.12162	0.01					0.12162	0.00699					0.12162	0.76139
			0.12312	0.01007					0.12312	0.00704					0.12312	0.75843
			0.12462	0.01014					0.12462	0.00709					0.12462	0.75548
			0.12613	0.01021					0.12613	0.00715					0.12613	0.75255
			0.12763	0.01028					0.12763	0.0072					0.12763	0.74963
			0.12913	0.01035					0.12913	0.00726					0.12913	0.74673
			0.13063	0.01042					0.13063	0.00731					0.13063	0.74384
			0.13213	0.0105					0.13213	0.00737					0.13213	0.74096
			0.13363	0.01057					0.13363	0.00742					0.13363	0.7381
			0.13514	0.01064					0.13514	0.00748					0.13514	0.73525
			0.13664	0.01072					0.13664	0.00753					0.13664	0.73241
			0.13814	0.01079					0.13814	0.00759					0.13814	0.72959
			0.13964	0.01087					0.13964	0.00764					0.13964	0.72678
			0.14114	0.01094					0.14114	0.0077					0.14114	0.72398
			0.14264	0.01102					0.14264	0.00776					0.14264	0.7212
			0.14414	0.0111					0.14414	0.00782					0.14414	0.71843
			0.14565	0.01117					0.14565	0.00787					0.14565	0.71567
			0.14715	0.01125					0.14715	0.00793					0.14715	0.71293
			0.14865	0.01133					0.14865	0.00799					0.14865	0.7102
			0.15015	0.01141					0.15015	0.00805					0.15015	0.70748
			0.15165	0.01149					0.15165	0.00811					0.15165	0.70477
			0.15315	0.01157					0.15315	0.00817					0.15315	0.70208
			0.15465	0.01165					0.15465	0.00823					0.15465	0.6994
			0.15616	0.01173					0.15616	0.00829					0.15616	0.69674
			0.15766	0.01181					0.15766	0.00835					0.15766	0.69408
			0.15916	0.0119					0.15916	0.00841					0.15916	0.69144
			0.16066	0.01198					0.16066	0.00847					0.16066	0.68881
			0.16216	0.01206					0.16216	0.00853					0.16216	0.6862
			0.16366	0.01215					0.16366	0.0086					0.16366	0.68359
			0.16517	0.01223					0.16517	0.00866					0.16517	0.681
			0.16667	0.01232					0.16667	0.00872					0.16667	0.67842
			0.16817	0.0124					0.16817	0.00878					0.16817	0.67585
			0.16967	0.01249					0.16967	0.00885					0.16967	0.6733
			0.17117	0.01257					0.17117	0.00891					0.17117	0.67076
			0.17267	0.01266					0.17267	0.00898					0.17267	0.66823
			0.17417	0.01275					0.17417	0.00904					0.17417	0.66571
			0.17568	0.01284					0.17568	0.00911					0.17568	0.6632
			0.17718	0.01293					0.17718	0.00917					0.17718	0.66071
			0.17868	0.01302					0.17868	0.00924					0.17868	0.65822
			0.18018	0.01311					0.18018	0.0093					0.18018	0.65575
			0.18168	0.0132					0.18168	0.00937					0.18168	0.65329
			0.18318	0.01329					0.18318	0.00944					0.18318	0.65085
			0.18468	0.01338					0.18468	0.0095					0.18468	0.64841
			0.18619	0.01348					0.18619	0.00957					0.18619	0.64598
			0.18769	0.01357					0.18769	0.00964					0.18769	0.64357
			0.18919	0.01367					0.18919	0.00971					0.18919	0.64117
			0.19069	0.01376					0.19069	0.00978					0.19069	0.63878
			0.19219	0.01386					0.19219	0.00985					0.19219	0.6364
			0.19369	0.01395					0.19369	0.00992					0.19369	0.63403
			0.1952	0.01405					0.1952	0.00999					0.1952	0.63168
			0.1967	0.01415					0.1967	0.01006					0.1967	0.62933
			0.1982	0.01424					0.1982	0.01013					0.1982	0.627
			0.1997	0.01434					0.1997	0.0102					0.1997	0.62468
			0.2012	0.01444					0.2012	0.01027					0.2012	0.62236
			0.2027	0.01454					0.2027	0.01035					0.2027	0.62006
			0.2042	0.01464					0.2042	0.01042					0.2042	0.61777
			0.20571	0.01475					0.20571	0.01049					0.20571	0.61549
			0.20721	0.01485					0.20721	0.01057					0.20721	0.61323
			0.20871	0.01495					0.20871	0.01064					0.20871	0.61097
			0.21021	0.01505					0.21021	0.01072					0.21021	0.60872
			0.21171	0.01516					0.21171	0.01079					0.21171	0.60648
			0.21321	0.01526					0.21321	0.01087					0.21321	0.60426
			0.21471	0.01537					0.21471	0.01094					0.21471	0.60204
			0.21622	0.01548					0.21622	0.01102					0.21622	0.59984
			0.21772	0.01558					0.21772	0.0111					0.21772	0.59765
			0.21922	0.01569					0.21922	0.01117					0.21922	0.59546
			0.22072	0.0158					0.22072	0.01125					0.22072	0.59329
			0.22222	0.01591					0.22222	0.01133					0.22222	0.59113
			0.22372	0.01602					0.22372	0.01141					0.22372	0.58897
			0.22523	0.01613					0.22523	0.01149					0.22523	0.58683
			0.22673	0.01624					0.22673	0.01157					0.22673	0.5847
			0.22823	0.01635					0.22823	0.01165					0.22823	0.58258
			0.22973	0.01647					0.22973	0.01173					0.22973	0.58046
			0.23123	0.01658					0.23123	0.01181					0.23123	0.57836
			0.23273	0.01669					0.23273	0.01189					0.23273	0.57627
			0.23423	0.01681					0.23423	0.01197					0.23423	0.57419
			0.23574	0.01693					0.23574	0.01205					0.23574	0.57212
			0.23724	0.01704					0.23724	0.01214					0.23724	0.57005
			0.23874	0.01716					0.23874	0.01222					0.23874	0.568
			0.24024	0.01728					0.24024	0.0123					0.24024	0.56596
			0.24174	0.0174					0.24174	0.01239					0.24174	0.56392
			0.24324	0.01752					0.24324	0.01247					0.24324	0.5619
			0.24474	0.01764					0.24474	0.01256					0.24474	0.55989
			0.24625	0.01776					0.24625	0.01265					0.24625	0.55788
			0.24775	0.01788					0.24775	0.01273					0.24775	0.55589
			0.24925	0.01801					0.24925	0.01282					0.24925	0.5539
			0.25075	0.01813					0.25075	0.01291					0.25075	0.55193
			0.25225	0.01825					0.25225	0.01299					0.25225	0.54996
			0.25375	0.01838					0.25375	0.01308					0.25375	0.548
			0.25526	0.01851					0.25526	0.01317					0.25526	0.54605
			0.25676	0.01863					0.25676	0.01326					0.25676	0.54411
			0.25826	0.01876					0.25826	0.01335					0.25826	0.54219
			0.25976	0.01889					0.25976	0.01344					0.25976	0.54026
			0.26126	0.01902					0.26126	0.01353					0.26126	0.53835
			0.26276	0.01915					0.26276	0.01363					0.26276	0.53645
			0.26426	0.01928					0.26426	0.01372					0.26426	0.53456
			0.26577	0.01942					0.26577	0.01381					0.26577	0.53267
			0.26727	0.01955					0.26727	0.0139					0.26727	0.5308
			0.26877	0.01968					0.26877	0.014					0.26877	0.52893
			0.27027	0.01982					0.27027	0.01409					0.27027	0.52707
			0.27177	0.01996					0.27177	0.01419					0.27177	0.52523
			0.27327	0.02009					0.27327	0.01428					0.27327	0.52339
			0.27477	0.02023					0.27477	0.01438					0.27477	0.52155
			0.27628	0.02037					0.27628	0.01448					0.27628	0.51973
			0.27778	0.02051					0.27778	0.01457					0.27778	0.51792
			0.27928	0.02065					0.27928	0.01467					0.27928	0.51611
			0.28078	0.02079					0.28078	0.01477					0.28078	0.51432
			0.28228	0.02093					0.28228	0.01487					0.28228	0.51253
			0.28378	0.02108					0.28378	0.01497					0.28378	0.51075
			0.28529	0.02122					0.28529	0.01507					0.28529	0.50898
			0.28679	0.02137					0.28679	0.01517					0.28679	0.50721
			0.28829	0.02151					0.28829	0.01527					0.28829	0.50546
			0.28979	0.02166					0.28979	0.01537					0.28979	0.50371
			0.29129	0.02181					0.29129	0.01547					0.29129	0.50198
			0.29279	0.02196					0.29279	0.01558					0.29279	0.50025
			0.29429	0.02211					0.29429	0.01568					0.29429	0.49852
			0.2958	0.02226					0.2958	0.01578					0.2958	0.49681
			0.2973	0.02241					0.2973	0.01589					0.2973	0.49511
			0.2988	0.02256					0.2988	0.01599					0.2988	0.49341
			0.3	0.02269					0.3	0.01608					0.3	0.49206
			0.3003	0.02272					0.3003	0.0161					0.3003	0.49172
			0.3018	0.02287					0.3018	0.01621					0.3018	0.49004
			0.3033	0.02303					0.3033	0.01631					0.3033	0.48837
			0.3048	0.02319					0.3048	0.01642					0.3048	0.4867
			0.30631	0.02334					0.30631	0.01653					0.30631	0.48504
			0.30781	0.0235					0.30781	0.01664					0.30781	0.48339
			0.30931	0.02366					0.30931	0.01675					0.30931	0.48175
			0.31081	0.02382					0.31081	0.01686					0.31081	0.48012
			0.31231	0.02399					0.31231	0.01697					0.31231	0.47849
			0.31381	0.02415					0.31381	0.01708					0.31381	0.47688
			0.31532	0.02431					0.31532	0.0172					0.31532	0.47526
			0.31682	0.02448					0.31682	0.01731					0.31682	0.47366
			0.31832	0.02465					0.31832	0.01742					0.31832	0.47207
			0.31982	0.02481					0.31982	0.01754					0.31982	0.47048
			0.32132	0.02498					0.32132	0.01765					0.32132	0.4689
			0.32282	0.02515					0.32282	0.01777					0.32282	0.46733
			0.32432	0.02532					0.32432	0.01788					0.32432	0.46576
			0.32583	0.0255					0.32583	0.018					0.32583	0.4642
			0.32733	0.02567					0.32733	0.01812					0.32733	0.46265
			0.32883	0.02584					0.32883	0.01824					0.32883	0.46111
			0.33033	0.02602					0.33033	0.01836					0.33033	0.45957
			0.33183	0.0262					0.33183	0.01848					0.33183	0.45805
			0.33333	0.02637					0.33333	0.0186					0.33333	0.45652
			0.33483	0.02655					0.33483	0.01872					0.33483	0.45501
			0.33634	0.02673					0.33634	0.01884					0.33634	0.4535
			0.33784	0.02691					0.33784	0.01896					0.33784	0.452
			0.33934	0.0271					0.33934	0.01909					0.33934	0.45051
			0.34084	0.02728					0.34084	0.01921					0.34084	0.44903
			0.34234	0.02746					0.34234	0.01933					0.34234	0.44755
			0.34384	0.02765					0.34384	0.01946					0.34384	0.44608
			0.34535	0.02784					0.34535	0.01959					0.34535	0.44461
			0.34685	0.02802					0.34685	0.01971					0.34685	0.44315
			0.34835	0.02821					0.34835	0.01984					0.34835	0.4417
			0.34985	0.0284					0.34985	0.01997					0.34985	0.44026
			0.35135	0.0286					0.35135	0.0201					0.35135	0.43882
			0.35285	0.02879					0.35285	0.02023					0.35285	0.43739
			0.35435	0.02898					0.35435	0.02036					0.35435	0.43597
			0.35586	0.02918					0.35586	0.02049					0.35586	0.43455
			0.35736	0.02938					0.35736	0.02062					0.35736	0.43314
			0.35886	0.02957					0.35886	0.02075					0.35886	0.43174
			0.36036	0.02977					0.36036	0.02089					0.36036	0.43034
			0.36186	0.02997					0.36186	0.02102					0.36186	0.42896
			0.36336	0.03018					0.36336	0.02116					0.36336	0.42757
			0.36486	0.03038					0.36486	0.02129					0.36486	0.4262
			0.36637	0.03058					0.36637	0.02143					0.36637	0.42483
			0.36787	0.03079					0.36787	0.02157					0.36787	0.42346
			0.36937	0.031					0.36937	0.0217					0.36937	0.4221
			0.37087	0.0312					0.37087	0.02184					0.37087	0.42075
			0.37237	0.03141					0.37237	0.02198					0.37237	0.41941
			0.37387	0.03162					0.37387	0.02212					0.37387	0.41807
			0.37538	0.03184					0.37538	0.02227					0.37538	0.41674
			0.37688	0.03205					0.37688	0.02241					0.37688	0.41542
			0.37838	0.03226					0.37838	0.02255					0.37838	0.4141
			0.37988	0.03248					0.37988	0.02269					0.37988	0.41278
			0.38138	0.0327					0.38138	0.02284					0.38138	0.41148
			0.38288	0.03292					0.38288	0.02298					0.38288	0.41018
			0.38438	0.03314					0.38438	0.02313					0.38438	0.40888
			0.38589	0.03336					0.38589	0.02328					0.38589	0.4076
			0.38739	0.03358					0.38739	0.02343					0.38739	0.40631
			0.38889	0.03381					0.38889	0.02357					0.38889	0.40504
			0.39039	0.03403					0.39039	0.02372					0.39039	0.40377
			0.39189	0.03426					0.39189	0.02387					0.39189	0.4025
			0.39339	0.03449					0.39339	0.02403					0.39339	0.40125
			0.39489	0.03472					0.39489	0.02418					0.39489	0.4
			0.3964	0.03495					0.3964	0.02433					0.3964	0.39875
			0.3979	0.03518					0.3979	0.02449					0.3979	0.39751
			0.3994	0.03542					0.3994	0.02464					0.3994	0.39628
			0.4009	0.03565					0.4009	0.0248					0.4009	0.39505
			0.4024	0.03589					0.4024	0.02495					0.4024	0.39383
			0.4039	0.03613					0.4039	0.02511					0.4039	0.39261
			0.40541	0.03637					0.40541	0.02527					0.40541	0.3914
			0.40691	0.03661					0.40691	0.02543					0.40691	0.39019
			0.40841	0.03686					0.40841	0.02559					0.40841	0.38899
			0.40991	0.0371					0.40991	0.02575					0.40991	0.3878
			0.41141	0.03735					0.41141	0.02591					0.41141	0.38661
			0.41291	0.0376					0.41291	0.02607					0.41291	0.38543
			0.41441	0.03785					0.41441	0.02624					0.41441	0.38425
			0.41592	0.0381					0.41592	0.0264					0.41592	0.38308
			0.41742	0.03835					0.41742	0.02657					0.41742	0.38192
			0.41892	0.0386					0.41892	0.02673					0.41892	0.38076
			0.42042	0.03886					0.42042	0.0269					0.42042	0.3796
			0.42192	0.03912					0.42192	0.02707					0.42192	0.37845
			0.42342	0.03937					0.42342	0.02724					0.42342	0.37731
			0.42492	0.03963					0.42492	0.02741					0.42492	0.37617
			0.42643	0.0399					0.42643	0.02758					0.42643	0.37504
			0.42793	0.04016					0.42793	0.02775					0.42793	0.37391
			0.42943	0.04042					0.42943	0.02792					0.42943	0.37279
			0.43093	0.04069					0.43093	0.0281					0.43093	0.37167
			0.43243	0.04096					0.43243	0.02827					0.43243	0.37056
			0.43393	0.04123					0.43393	0.02845					0.43393	0.36946
			0.43544	0.0415					0.43544	0.02863					0.43544	0.36836
			0.43694	0.04177					0.43694	0.0288					0.43694	0.36726
			0.43844	0.04205					0.43844	0.02898					0.43844	0.36617
			0.43994	0.04233					0.43994	0.02916					0.43994	0.36509
			0.44144	0.0426					0.44144	0.02934					0.44144	0.36401
			0.44294	0.04288					0.44294	0.02953					0.44294	0.36293
			0.44444	0.04316					0.44444	0.02971					0.44444	0.36186
			0.44595	0.04345					0.44595	0.02989					0.44595	0.3608
			0.44745	0.04373					0.44745	0.03008					0.44745	0.35974
			0.44895	0.04402					0.44895	0.03027					0.44895	0.35868
			0.45045	0.04431					0.45045	0.03045					0.45045	0.35763
			0.45195	0.0446					0.45195	0.03064					0.45195	0.35659
			0.45345	0.04489					0.45345	0.03083					0.45345	0.35555
			0.45495	0.04518					0.45495	0.03102					0.45495	0.35451
			0.45646	0.04548					0.45646	0.03121					0.45646	0.35348
			0.45796	0.04578					0.45796	0.0314					0.45796	0.35246
			0.45946	0.04607					0.45946	0.0316					0.45946	0.35144
			0.46096	0.04637					0.46096	0.03179					0.46096	0.35042
			0.46246	0.04668					0.46246	0.03199					0.46246	0.34941
			0.46396	0.04698					0.46396	0.03218					0.46396	0.34841
			0.46547	0.04729					0.46547	0.03238					0.46547	0.3474
			0.46697	0.04759					0.46697	0.03258					0.46697	0.34641
			0.46847	0.0479					0.46847	0.03278					0.46847	0.34542
			0.46997	0.04822					0.46997	0.03298					0.46997	0.34443
			0.47147	0.04853					0.47147	0.03318					0.47147	0.34345
			0.47297	0.04884					0.47297	0.03339					0.47297	0.34247
			0.47447	0.04916					0.47447	0.03359					0.47447	0.3415
			0.47598	0.04948					0.47598	0.0338					0.47598	0.34053
			0.47748	0.0498					0.47748	0.034					0.47748	0.33957
			0.47898	0.05012					0.47898	0.03421					0.47898	0.33861
			0.48048	0.05045					0.48048	0.03442					0.48048	0.33765
			0.48198	0.05077					0.48198	0.03463					0.48198	0.3367
			0.48348	0.0511					0.48348	0.03484					0.48348	0.33576
			0.48498	0.05143					0.48498	0.03505					0.48498	0.33482
			0.48649	0.05176					0.48649	0.03527					0.48649	0.33388
			0.48799	0.0521					0.48799	0.03548					0.48799	0.33295
			0.48949	0.05243					0.48949	0.0357					0.48949	0.33202
			0.49099	0.05277					0.49099	0.03591					0.49099	0.3311
			0.49249	0.05311					0.49249	0.03613					0.49249	0.33018
			0.49399	0.05345					0.49399	0.03635					0.49399	0.32926
			0.4955	0.05379					0.4955	0.03657					0.4955	0.32835
			0.497	0.05414					0.497	0.03679					0.497	0.32745
			0.4985	0.05449					0.4985	0.03701					0.4985	0.32655
			0.5	0.05484					0.5	0.03724					0.5	0.32565
			0.5015	0.05519					0.5015	0.03746					0.5015	0.32476
			0.503	0.05554					0.503	0.03769					0.503	0.32387
			0.5045	0.0559					0.5045	0.03792					0.5045	0.32298
			0.50601	0.05625					0.50601	0.03815					0.50601	0.3221
			0.50751	0.05661					0.50751	0.03838					0.50751	0.32123
			0.50901	0.05698					0.50901	0.03861					0.50901	0.32036
			0.51051	0.05734					0.51051	0.03884					0.51051	0.31949
			0.51201	0.0577					0.51201	0.03907					0.51201	0.31862
			0.51351	0.05807					0.51351	0.03931					0.51351	0.31776
			0.51502	0.05844					0.51502	0.03955					0.51502	0.31691
			0.51652	0.05881					0.51652	0.03978					0.51652	0.31606
			0.51802	0.05919					0.51802	0.04002					0.51802	0.31521
			0.51952	0.05956					0.51952	0.04026					0.51952	0.31437
			0.52102	0.05994					0.52102	0.0405					0.52102	0.31353
			0.52252	0.06032					0.52252	0.04075					0.52252	0.31269
			0.52402	0.0607					0.52402	0.04099					0.52402	0.31186
			0.52553	0.06109					0.52553	0.04124					0.52553	0.31103
			0.52703	0.06147					0.52703	0.04148					0.52703	0.31021
			0.52853	0.06186					0.52853	0.04173					0.52853	0.30939
			0.53003	0.06225					0.53003	0.04198					0.53003	0.30857
			0.53153	0.06265					0.53153	0.04223					0.53153	0.30776
			0.53303	0.06304					0.53303	0.04248					0.53303	0.30695
			0.53453	0.06344					0.53453	0.04274					0.53453	0.30615
			0.53604	0.06384					0.53604	0.04299					0.53604	0.30535
			0.53754	0.06424					0.53754	0.04325					0.53754	0.30455
			0.53904	0.06464					0.53904	0.04351					0.53904	0.30376
			0.54054	0.06505					0.54054	0.04376					0.54054	0.30297
			0.54204	0.06546					0.54204	0.04402					0.54204	0.30219
			0.54354	0.06587					0.54354	0.04429					0.54354	0.3014
			0.54505	0.06628					0.54505	0.04455					0.54505	0.30063
			0.54655	0.0667					0.54655	0.04481					0.54655	0.29985
			0.54805	0.06711					0.54805	0.04508					0.54805	0.29908
			0.54955	0.06753					0.54955	0.04535					0.54955	0.29832
			0.55105	0.06795					0.55105	0.04561					0.55105	0.29755
			0.55255	0.06838					0.55255	0.04588					0.55255	0.29679
			0.55405	0.0688					0.55405	0.04615					0.55405	0.29604
			0.55556	0.06923					0.55556	0.04643					0.55556	0.29528
			0.55706	0.06966					0.55706	0.0467					0.55706	0.29454
			0.55856	0.0701					0.55856	0.04698					0.55856	0.29379
			0.56006	0.07053					0.56006	0.04725					0.56006	0.29305
			0.56156	0.07097					0.56156	0.04753					0.56156	0.29231
			0.56306	0.07141					0.56306	0.04781					0.56306	0.29158
			0.56456	0.07185					0.56456	0.04809					0.56456	0.29084
			0.56607	0.0723					0.56607	0.04838					0.56607	0.29012
			0.56757	0.07274					0.56757	0.04866					0.56757	0.28939
			0.56907	0.07319					0.56907	0.04895					0.56907	0.28867
			0.57057	0.07364					0.57057	0.04923					0.57057	0.28795
			0.57207	0.0741					0.57207	0.04952					0.57207	0.28724
			0.57357	0.07455					0.57357	0.04981					0.57357	0.28653
			0.57508	0.07501					0.57508	0.0501					0.57508	0.28582
			0.57658	0.07547					0.57658	0.0504					0.57658	0.28512
			0.57808	0.07594					0.57808	0.05069					0.57808	0.28442
			0.57958	0.0764					0.57958	0.05099					0.57958	0.28372
			0.58108	0.07687					0.58108	0.05128					0.58108	0.28303
			0.58258	0.07734					0.58258	0.05158					0.58258	0.28234
			0.58408	0.07781					0.58408	0.05188					0.58408	0.28165
			0.58559	0.07829					0.58559	0.05219					0.58559	0.28096
			0.58709	0.07877					0.58709	0.05249					0.58709	0.28028
			0.58859	0.07925					0.58859	0.0528					0.58859	0.27961
			0.59009	0.07973					0.59009	0.0531					0.59009	0.27893
			0.59159	0.08021					0.59159	0.05341					0.59159	0.27826
			0.59309	0.0807					0.59309	0.05372					0.59309	0.27759
			0.59459	0.08119					0.59459	0.05403					0.59459	0.27693
			0.5961	0.08168					0.5961	0.05435					0.5961	0.27626
			0.5976	0.08218					0.5976	0.05466					0.5976	0.27561
			0.5991	0.08268					0.5991	0.05498					0.5991	0.27495
			0.6006	0.08318					0.6006	0.0553					0.6006	0.2743
			0.6021	0.08368					0.6021	0.05562					0.6021	0.27365
			0.6036	0.08418					0.6036	0.05594					0.6036	0.273
			0.60511	0.08469					0.60511	0.05626					0.60511	0.27236
			0.60661	0.0852					0.60661	0.05658					0.60661	0.27172
			0.60811	0.08571					0.60811	0.05691					0.60811	0.27108
			0.60961	0.08623					0.60961	0.05724					0.60961	0.27045
			0.61111	0.08674					0.61111	0.05757					0.61111	0.26982
			0.61261	0.08726					0.61261	0.0579					0.61261	0.26919
			0.61411	0.08779					0.61411	0.05823					0.61411	0.26856
			0.61562	0.08831					0.61562	0.05857					0.61562	0.26794
			0.61712	0.08884					0.61712	0.0589					0.61712	0.26732
			0.61862	0.08937					0.61862	0.05924					0.61862	0.26671
			0.62012	0.0899					0.62012	0.05958					0.62012	0.26609
			0.62162	0.09044					0.62162	0.05992					0.62162	0.26548
			0.62312	0.09097					0.62312	0.06026					0.62312	0.26488
			0.62462	0.09151					0.62462	0.06061					0.62462	0.26427
			0.62613	0.09206					0.62613	0.06095					0.62613	0.26367
			0.62763	0.0926					0.62763	0.0613					0.62763	0.26307
			0.62913	0.09315					0.62913	0.06165					0.62913	0.26248
			0.63063	0.0937					0.63063	0.062					0.63063	0.26188
			0.63213	0.09425					0.63213	0.06235					0.63213	0.26129
			0.63363	0.09481					0.63363	0.06271					0.63363	0.2607
			0.63514	0.09537					0.63514	0.06307					0.63514	0.26012
			0.63664	0.09593					0.63664	0.06342					0.63664	0.25954
			0.63814	0.09649					0.63814	0.06378					0.63814	0.25896
			0.63964	0.09706					0.63964	0.06415					0.63964	0.25838
			0.64114	0.09763					0.64114	0.06451					0.64114	0.25781
			0.64264	0.0982					0.64264	0.06487					0.64264	0.25724
			0.64414	0.09877					0.64414	0.06524					0.64414	0.25667
			0.64565	0.09935					0.64565	0.06561					0.64565	0.2561
			0.64715	0.09993					0.64715	0.06598					0.64715	0.25554
			0.64865	0.10051					0.64865	0.06635					0.64865	0.25498
			0.65015	0.10109					0.65015	0.06673					0.65015	0.25442
			0.65165	0.10168					0.65165	0.0671					0.65165	0.25387
			0.65315	0.10227					0.65315	0.06748					0.65315	0.25332
			0.65465	0.10286					0.65465	0.06786					0.65465	0.25277
			0.65616	0.10346					0.65616	0.06824					0.65616	0.25222
			0.65766	0.10405					0.65766	0.06863					0.65766	0.25167
			0.65916	0.10465					0.65916	0.06901					0.65916	0.25113
			0.66066	0.10526					0.66066	0.0694					0.66066	0.25059
			0.66216	0.10586					0.66216	0.06979					0.66216	0.25006
			0.66366	0.10647					0.66366	0.07018					0.66366	0.24952
			0.66517	0.10708					0.66517	0.07057					0.66517	0.24899
			0.66667	0.10769					0.66667	0.07097					0.66667	0.24846
			0.66817	0.10831					0.66817	0.07136					0.66817	0.24793
			0.66967	0.10893					0.66967	0.07176					0.66967	0.24741
			0.67117	0.10955					0.67117	0.07216					0.67117	0.24689
			0.67267	0.11017					0.67267	0.07256					0.67267	0.24637
			0.67417	0.1108					0.67417	0.07297					0.67417	0.24585
			0.67568	0.11143					0.67568	0.07337					0.67568	0.24534
			0.67718	0.11206					0.67718	0.07378					0.67718	0.24483
			0.67868	0.11269					0.67868	0.07419					0.67868	0.24432
			0.68018	0.11333					0.68018	0.0746					0.68018	0.24381
			0.68168	0.11397					0.68168	0.07501					0.68168	0.24331
			0.68318	0.11461					0.68318	0.07543					0.68318	0.2428
			0.68468	0.11526					0.68468	0.07585					0.68468	0.2423
			0.68619	0.11591					0.68619	0.07627					0.68619	0.24181
			0.68769	0.11656					0.68769	0.07669					0.68769	0.24131
			0.68919	0.11721					0.68919	0.07711					0.68919	0.24082
			0.69069	0.11787					0.69069	0.07754					0.69069	0.24033
			0.69219	0.11853					0.69219	0.07796					0.69219	0.23984
			0.69369	0.11919					0.69369	0.07839					0.69369	0.23935
			0.6952	0.11985					0.6952	0.07882					0.6952	0.23887
			0.6967	0.12052					0.6967	0.07926					0.6967	0.23839
			0.6982	0.12119					0.6982	0.07969					0.6982	0.23791
			0.6997	0.12186					0.6997	0.08013					0.6997	0.23743
			0.7	0.12199					0.7	0.08022					0.7	0.23734
			0.7012	0.12253					0.7012	0.08057					0.7012	0.23696
			0.7027	0.12321					0.7027	0.08101					0.7027	0.23649
			0.7042	0.12389					0.7042	0.08145					0.7042	0.23602
			0.70571	0.12457					0.70571	0.0819					0.70571	0.23555
			0.70721	0.12526					0.70721	0.08234					0.70721	0.23509
			0.70871	0.12594					0.70871	0.08279					0.70871	0.23462
			0.71021	0.12663					0.71021	0.08324					0.71021	0.23416
			0.71171	0.12733					0.71171	0.0837					0.71171	0.2337
			0.71321	0.12802					0.71321	0.08415					0.71321	0.23325
			0.71471	0.12872					0.71471	0.08461					0.71471	0.23279
			0.71622	0.12942					0.71622	0.08507					0.71622	0.23234
			0.71772	0.13013					0.71772	0.08553					0.71772	0.23189
			0.71922	0.13083					0.71922	0.08599					0.71922	0.23144
			0.72072	0.13154					0.72072	0.08646					0.72072	0.231
			0.72222	0.13225					0.72222	0.08693					0.72222	0.23055
			0.72372	0.13297					0.72372	0.0874					0.72372	0.23011
			0.72523	0.13368					0.72523	0.08787					0.72523	0.22967
			0.72673	0.1344					0.72673	0.08834					0.72673	0.22923
			0.72823	0.13512					0.72823	0.08882					0.72823	0.2288
			0.72973	0.13585					0.72973	0.08929					0.72973	0.22836
			0.73123	0.13658					0.73123	0.08977					0.73123	0.22793
			0.73273	0.13731					0.73273	0.09026					0.73273	0.2275
			0.73423	0.13804					0.73423	0.09074					0.73423	0.22708
			0.73574	0.13877					0.73574	0.09123					0.73574	0.22665
			0.73724	0.13951					0.73724	0.09172					0.73724	0.22623
			0.73874	0.14025					0.73874	0.09221					0.73874	0.22581
			0.74024	0.14099					0.74024	0.0927					0.74024	0.22539
			0.74174	0.14174					0.74174	0.09319					0.74174	0.22497
			0.74324	0.14249					0.74324	0.09369					0.74324	0.22456
			0.74474	0.14324					0.74474	0.09419					0.74474	0.22414
			0.74625	0.14399					0.74625	0.09469					0.74625	0.22373
			0.74775	0.14475					0.74775	0.09519					0.74775	0.22332
			0.74925	0.1455					0.74925	0.0957					0.74925	0.22291
			0.75075	0.14626					0.75075	0.09621					0.75075	0.22251
			0.75225	0.14703					0.75225	0.09672					0.75225	0.22211
			0.75375	0.14779					0.75375	0.09723					0.75375	0.2217
			0.75526	0.14856					0.75526	0.09774					0.75526	0.2213
			0.75676	0.14933					0.75676	0.09826					0.75676	0.22091
			0.75826	0.15011					0.75826	0.09878					0.75826	0.22051
			0.75976	0.15088					0.75976	0.0993					0.75976	0.22012
			0.76126	0.15166					0.76126	0.09982					0.76126	0.21972
			0.76276	0.15244					0.76276	0.10035					0.76276	0.21933
			0.76426	0.15322					0.76426	0.10087					0.76426	0.21895
			0.76577	0.15401					0.76577	0.1014					0.76577	0.21856
			0.76727	0.1548					0.76727	0.10194					0.76727	0.21817
			0.76877	0.15559					0.76877	0.10247					0.76877	0.21779
			0.77027	0.15638					0.77027	0.10301					0.77027	0.21741
			0.77177	0.15717					0.77177	0.10354					0.77177	0.21703
			0.77327	0.15797					0.77327	0.10408					0.77327	0.21665
			0.77477	0.15877					0.77477	0.10463					0.77477	0.21628
			0.77628	0.15957					0.77628	0.10517					0.77628	0.2159
			0.77778	0.16038					0.77778	0.10572					0.77778	0.21553
			0.77928	0.16119					0.77928	0.10627					0.77928	0.21516
			0.78078	0.162					0.78078	0.10682					0.78078	0.21479
			0.78228	0.16281					0.78228	0.10737					0.78228	0.21443
			0.78378	0.16362					0.78378	0.10793					0.78378	0.21406
			0.78529	0.16444					0.78529	0.10849					0.78529	0.2137
			0.78679	0.16526					0.78679	0.10905					0.78679	0.21334
			0.78829	0.16608					0.78829	0.10961					0.78829	0.21298
			0.78979	0.1669					0.78979	0.11018					0.78979	0.21262
			0.79129	0.16773					0.79129	0.11075					0.79129	0.21226
			0.79279	0.16856					0.79279	0.11131					0.79279	0.21191
			0.79429	0.16939					0.79429	0.11189					0.79429	0.21155
			0.7958	0.17022					0.7958	0.11246					0.7958	0.2112
			0.7973	0.17106					0.7973	0.11304					0.7973	0.21085
			0.7988	0.17189					0.7988	0.11362					0.7988	0.2105
			0.8003	0.17273					0.8003	0.1142					0.8003	0.21016
			0.8018	0.17357					0.8018	0.11478					0.8018	0.20981
			0.8033	0.17442					0.8033	0.11537					0.8033	0.20947
			0.8048	0.17526					0.8048	0.11595					0.8048	0.20913
			0.80631	0.17611					0.80631	0.11654					0.80631	0.20879
			0.80781	0.17696					0.80781	0.11714					0.80781	0.20845
			0.80931	0.17782					0.80931	0.11773					0.80931	0.20811
			0.81081	0.17867					0.81081	0.11833					0.81081	0.20778
			0.81231	0.17953					0.81231	0.11893					0.81231	0.20744
			0.81381	0.18039					0.81381	0.11953					0.81381	0.20711
			0.81532	0.18125					0.81532	0.12013					0.81532	0.20678
			0.81682	0.18211					0.81682	0.12074					0.81682	0.20645
			0.81832	0.18298					0.81832	0.12135					0.81832	0.20612
			0.81982	0.18384					0.81982	0.12196					0.81982	0.2058
			0.82132	0.18471					0.82132	0.12257					0.82132	0.20547
			0.82282	0.18558					0.82282	0.12318					0.82282	0.20515
			0.82432	0.18646					0.82432	0.1238					0.82432	0.20483
			0.82583	0.18733					0.82583	0.12442					0.82583	0.20451
			0.82733	0.18821					0.82733	0.12504					0.82733	0.20419
			0.82883	0.18909					0.82883	0.12567					0.82883	0.20388
			0.83033	0.18997					0.83033	0.12629					0.83033	0.20356
			0.83183	0.19085					0.83183	0.12692					0.83183	0.20325
			0.83333	0.19174					0.83333	0.12755					0.83333	0.20294
			0.83483	0.19263					0.83483	0.12819					0.83483	0.20262
			0.83634	0.19351					0.83634	0.12882					0.83634	0.20232
			0.83784	0.1944					0.83784	0.12946					0.83784	0.20201
			0.83934	0.1953					0.83934	0.1301					0.83934	0.2017
			0.84084	0.19619					0.84084	0.13075					0.84084	0.2014
			0.84234	0.19709					0.84234	0.13139					0.84234	0.20109
			0.84384	0.19799					0.84384	0.13204					0.84384	0.20079
			0.84535	0.19889					0.84535	0.13269					0.84535	0.20049
			0.84685	0.19979					0.84685	0.13334					0.84685	0.20019
			0.84835	0.20069					0.84835	0.13399					0.84835	0.19989
			0.84985	0.2016					0.84985	0.13465					0.84985	0.1996
			0.85135	0.2025					0.85135	0.13531					0.85135	0.1993
			0.85285	0.20341					0.85285	0.13597					0.85285	0.19901
			0.85435	0.20432					0.85435	0.13663					0.85435	0.19872
			0.85586	0.20523					0.85586	0.1373					0.85586	0.19843
			0.85736	0.20615					0.85736	0.13797					0.85736	0.19814
			0.85886	0.20706					0.85886	0.13864					0.85886	0.19785
			0.86036	0.20798					0.86036	0.13931					0.86036	0.19756
			0.86186	0.2089					0.86186	0.13999					0.86186	0.19728
			0.86336	0.20982					0.86336	0.14066					0.86336	0.197
			0.86486	0.21074					0.86486	0.14134					0.86486	0.19671
			0.86637	0.21166					0.86637	0.14202					0.86637	0.19643
			0.86787	0.21258					0.86787	0.14271					0.86787	0.19615
			0.86937	0.21351					0.86937	0.1434					0.86937	0.19587
			0.87087	0.21444					0.87087	0.14408					0.87087	0.1956
			0.87237	0.21537					0.87237	0.14478					0.87237	0.19532
			0.87387	0.2163					0.87387	0.14547					0.87387	0.19505
			0.87538	0.21723					0.87538	0.14616					0.87538	0.19477
			0.87688	0.21816					0.87688	0.14686					0.87688	0.1945
			0.87838	0.21909					0.87838	0.14756					0.87838	0.19423
			0.87988	0.22003					0.87988	0.14826					0.87988	0.19396
			0.88138	0.22097					0.88138	0.14897					0.88138	0.19369
			0.88288	0.22191					0.88288	0.14968					0.88288	0.19343
			0.88438	0.22284					0.88438	0.15039					0.88438	0.19316
			0.88589	0.22379					0.88589	0.1511					0.88589	0.1929
			0.88739	0.22473					0.88739	0.15181					0.88739	0.19263
			0.88889	0.22567					0.88889	0.15253					0.88889	0.19237
			0.89039	0.22661					0.89039	0.15325					0.89039	0.19211
			0.89189	0.22756					0.89189	0.15397					0.89189	0.19185
			0.89339	0.22851					0.89339	0.15469					0.89339	0.19159
			0.89489	0.22946					0.89489	0.15541					0.89489	0.19134
			0.8964	0.2304					0.8964	0.15614					0.8964	0.19108
			0.8979	0.23135					0.8979	0.15687					0.8979	0.19083
			0.8994	0.23231					0.8994	0.1576					0.8994	0.19057
			0.9009	0.23326					0.9009	0.15834					0.9009	0.19032
			0.9024	0.23421					0.9024	0.15907					0.9024	0.19007
			0.9039	0.23516					0.9039	0.15981					0.9039	0.18982
			0.90541	0.23612					0.90541	0.16055					0.90541	0.18957
			0.90691	0.23708					0.90691	0.1613					0.90691	0.18933
			0.90841	0.23803					0.90841	0.16204					0.90841	0.18908
			0.90991	0.23899					0.90991	0.16279					0.90991	0.18884
			0.91141	0.23995					0.91141	0.16354					0.91141	0.18859
			0.91291	0.24091					0.91291	0.16429					0.91291	0.18835
			0.91441	0.24187					0.91441	0.16505					0.91441	0.18811
			0.91592	0.24283					0.91592	0.1658					0.91592	0.18787
			0.91742	0.24379					0.91742	0.16656					0.91742	0.18763
			0.91892	0.24476					0.91892	0.16732					0.91892	0.18739
			0.92042	0.24572					0.92042	0.16808					0.92042	0.18715
			0.92192	0.24668					0.92192	0.16885					0.92192	0.18692
			0.92342	0.24765					0.92342	0.16962					0.92342	0.18668
			0.92492	0.24862					0.92492	0.17039					0.92492	0.18645
			0.92643	0.24958					0.92643	0.17116					0.92643	0.18622
			0.92793	0.25055					0.92793	0.17193					0.92793	0.18599
			0.92943	0.25152					0.92943	0.17271					0.92943	0.18576
			0.93093	0.25248					0.93093	0.17349					0.93093	0.18553
			0.93243	0.25345					0.93243	0.17427					0.93243	0.1853
			0.93393	0.25442					0.93393	0.17505					0.93393	0.18507
			0.93544	0.25539					0.93544	0.17583					0.93544	0.18485
			0.93694	0.25636					0.93694	0.17662					0.93694	0.18462
			0.93844	0.25733					0.93844	0.17741					0.93844	0.1844
			0.93994	0.2583					0.93994	0.1782					0.93994	0.18418
			0.94144	0.25928					0.94144	0.17899					0.94144	0.18395
			0.94294	0.26025					0.94294	0.17979					0.94294	0.18373
			0.94444	0.26122					0.94444	0.18058					0.94444	0.18351
			0.94595	0.26219					0.94595	0.18138					0.94595	0.1833
			0.94745	0.26317					0.94745	0.18218					0.94745	0.18308
			0.94895	0.26414					0.94895	0.18299					0.94895	0.18286
			0.95045	0.26511					0.95045	0.18379					0.95045	0.18265
			0.95195	0.26609					0.95195	0.1846					0.95195	0.18243
			0.95345	0.26706					0.95345	0.18541					0.95345	0.18222
			0.95495	0.26803					0.95495	0.18622					0.95495	0.18201
			0.95646	0.26901					0.95646	0.18704					0.95646	0.18179
			0.95796	0.26998					0.95796	0.18785					0.95796	0.18158
			0.95946	0.27096					0.95946	0.18867					0.95946	0.18138
			0.96096	0.27193					0.96096	0.18949					0.96096	0.18117
			0.96246	0.27291					0.96246	0.19031					0.96246	0.18096
			0.96847	0.27681					0.96396	0.19113					0.96396	0.18075
			0.96997	0.27778					0.96547	0.19196					0.96547	0.18055
			0.97147	0.27876					0.96697	0.19279					0.96697	0.18034
			0.97297	0.27973					0.96847	0.19362					0.96847	0.18014
			0.97447	0.2807					0.96997	0.19445					0.96997	0.17994
			0.97598	0.28168					0.97147	0.19528					0.97147	0.17974
			0.97748	0.28265					0.97297	0.19612					0.97297	0.17954
			0.97898	0.28363					0.97447	0.19695					0.97447	0.17934
			0.98048	0.2846					0.97598	0.19779					0.97598	0.17914
			0.98198	0.28557					0.97748	0.19863					0.97748	0.17894
			0.98348	0.28655					0.97898	0.19948					0.97898	0.17874
			0.98498	0.28752					0.98048	0.20032					0.98048	0.17855
			0.98649	0.28849					0.98198	0.20117					0.98198	0.17835
			0.98799	0.28946					0.98348	0.20202					0.98348	0.17816
			0.98949	0.29044					0.98498	0.20287					0.98498	0.17797
			0.99099	0.29141					0.98649	0.20372					0.98649	0.17777
			0.99249	0.29238					0.98799	0.20458					0.98799	0.17758
			0.99399	0.29335					0.98949	0.20543					0.98949	0.17739
			0.9955	0.29432					0.99099	0.20629					0.99099	0.1772
			0.997	0.29529					0.99249	0.20715					0.99249	0.17701
			0.9985	0.29626					0.99399	0.20801					0.99399	0.17683
			1	0.29723					0.9955	0.20888					0.9955	0.17664
			1.0015	0.29819					0.997	0.20974					0.997	0.17645
			1.003	0.29916					0.9985	0.21061					0.9985	0.17627
			1.0045	0.30013					1	0.21148					1	0.17608
			1.00601	0.30109					1.0015	0.21235					1.0015	0.1759
			1.00751	0.30206					1.003	0.21322					1.003	0.17572
			1.00901	0.30302					1.0045	0.21409					1.0045	0.17554
			1.01051	0.30399					1.00601	0.21497					1.00601	0.17536
			1.01201	0.30495					1.00751	0.21585					1.00751	0.17518
			1.01351	0.30591					1.00901	0.21673					1.00901	0.175
			1.01502	0.30688					1.01051	0.21761					1.01051	0.17482
			1.01652	0.30784					1.01201	0.21849					1.01201	0.17464
			1.01802	0.3088					1.01351	0.21937					1.01351	0.17447
			1.01952	0.30976					1.01502	0.22026					1.01502	0.17429
			1.02102	0.31071					1.01652	0.22115					1.01652	0.17412
			1.02252	0.31167					1.01802	0.22203					1.01802	0.17394
			1.02402	0.31263					1.01952	0.22293					1.01952	0.17377
			1.02553	0.31358					1.02102	0.22382					1.02102	0.1736
			1.02703	0.31454					1.02252	0.22471					1.02252	0.17343
			1.02853	0.31549					1.02402	0.22561					1.02402	0.17326
			1.03003	0.31645					1.02553	0.2265					1.02553	0.17309
			1.03153	0.3174					1.02703	0.2274					1.02703	0.17292
			1.03303	0.31835					1.02853	0.2283					1.02853	0.17275
			1.03453	0.3193					1.03003	0.2292					1.03003	0.17258
			1.03604	0.32025					1.03153	0.23011					1.03153	0.17241
			1.03754	0.32119					1.03303	0.23101					1.03303	0.17225
			1.03904	0.32214					1.03453	0.23192					1.03453	0.17208
			1.04054	0.32308					1.03604	0.23282					1.03604	0.17192
			1.04204	0.32403					1.03754	0.23373					1.03754	0.17176
			1.04354	0.32497					1.03904	0.23464					1.03904	0.17159
			1.04505	0.32591					1.04054	0.23556					1.04054	0.17143
			1.04655	0.32685					1.04204	0.23647					1.04204	0.17127
			1.04805	0.32779					1.04354	0.23738					1.04354	0.17111
			1.04955	0.32873					1.04505	0.2383					1.04505	0.17095
			1.05105	0.32967					1.04655	0.23922					1.04655	0.17079
			1.05255	0.3306					1.04805	0.24014					1.04805	0.17063
			1.05405	0.33153					1.04955	0.24106					1.04955	0.17048
			1.05556	0.33247					1.05105	0.24198					1.05105	0.17032
			1.05706	0.3334					1.05255	0.2429					1.05255	0.17016
			1.05856	0.33433					1.05405	0.24382					1.05405	0.17001
			1.06006	0.33525					1.05556	0.24475					1.05556	0.16985
			1.06156	0.33618					1.05706	0.24568					1.05706	0.1697
			1.06306	0.33711					1.05856	0.2466					1.05856	0.16955
			1.06456	0.33803					1.06006	0.24753					1.06006	0.1694
			1.06607	0.33895					1.06156	0.24846					1.06156	0.16924
			1.06757	0.33987					1.06306	0.24939					1.06306	0.16909
			1.06907	0.34079					1.06456	0.25033					1.06456	0.16894
			1.07057	0.34171					1.06607	0.25126					1.06607	0.16879
			1.07207	0.34263					1.06757	0.2522					1.06757	0.16865
			1.07357	0.34354					1.06907	0.25313					1.06907	0.1685
			1.07508	0.34445					1.07057	0.25407					1.07057	0.16835
			1.07658	0.34536					1.07207	0.25501					1.07207	0.1682
			1.07808	0.34627					1.07357	0.25595					1.07357	0.16806
			1.07958	0.34718					1.07508	0.25689					1.07508	0.16791
			1.08108	0.34809					1.07658	0.25783					1.07658	0.16777
			1.08258	0.34899					1.07808	0.25877					1.07808	0.16762
			1.08408	0.34989					1.07958	0.25971					1.07958	0.16748
			1.08559	0.35079					1.08108	0.26066					1.08108	0.16734
			1.08709	0.35169					1.08258	0.26161					1.08258	0.1672
			1.08859	0.35259					1.08408	0.26255					1.08408	0.16706
			1.09009	0.35348					1.08559	0.2635					1.08559	0.16692
			1.09159	0.35438					1.08709	0.26445					1.08709	0.16678
			1.09309	0.35527					1.08859	0.2654					1.08859	0.16664
			1.09459	0.35616					1.09009	0.26635					1.09009	0.1665
			1.0961	0.35705					1.09159	0.2673					1.09159	0.16636
			1.0976	0.35793					1.09309	0.26825					1.09309	0.16622
			1.0991	0.35882					1.09459	0.26921					1.09459	0.16609
			1.1006	0.3597					1.0961	0.27016					1.0961	0.16595
			1.1021	0.36058					1.0976	0.27111					1.0976	0.16582
			1.1036	0.36146					1.0991	0.27207					1.0991	0.16568
			1.10511	0.36234					1.1006	0.27303					1.1006	0.16555
			1.10661	0.36321					1.1021	0.27398					1.1021	0.16542
			1.10811	0.36408					1.1036	0.27494					1.1036	0.16528
			1.10961	0.36495					1.10511	0.2759					1.10511	0.16515
			1.11111	0.36582					1.10661	0.27686					1.10661	0.16502
			1.11261	0.36669					1.10811	0.27782					1.10811	0.16489
			1.11411	0.36755					1.10961	0.27878					1.10961	0.16476
			1.11562	0.36841					1.11111	0.27974					1.11111	0.16463
			1.11712	0.36927					1.11261	0.2807					1.11261	0.1645
			1.11862	0.37013					1.11411	0.28167					1.11411	0.16437
			1.12012	0.37099					1.11562	0.28263					1.11562	0.16424
			1.12162	0.37184					1.11712	0.2836					1.11712	0.16412
			1.12312	0.37269					1.11862	0.28456					1.11862	0.16399
			1.12462	0.37354					1.12012	0.28553					1.12012	0.16387
			1.12613	0.37439					1.12162	0.28649					1.12162	0.16374
			1.12763	0.37523					1.12312	0.28746					1.12312	0.16362
			1.12913	0.37608					1.12462	0.28842					1.12462	0.16349
			1.13063	0.37692					1.12613	0.28939					1.12613	0.16337
			1.13213	0.37776					1.12763	0.29036					1.12763	0.16325
			1.13363	0.37859					1.12913	0.29133					1.12913	0.16312
			1.13514	0.37943					1.13063	0.2923					1.13063	0.163
			1.13664	0.38026					1.13213	0.29327					1.13213	0.16288
			1.13814	0.38109					1.13363	0.29424					1.13363	0.16276
			1.13964	0.38192					1.13514	0.29521					1.13514	0.16264
			1.14114	0.38274					1.13664	0.29618					1.13664	0.16252
			1.14264	0.38356					1.13814	0.29715					1.13814	0.1624
			1.14414	0.38438					1.13964	0.29812					1.13964	0.16228
			1.14565	0.3852					1.14114	0.29909					1.14114	0.16217
			1.14715	0.38602					1.14264	0.30006					1.14264	0.16205
			1.14865	0.38683					1.14414	0.30103					1.14414	0.16193
			1.15015	0.38764					1.14565	0.30201					1.14565	0.16182
			1.15165	0.38845					1.14715	0.30298					1.14715	0.1617
			1.15315	0.38926					1.14865	0.30395					1.14865	0.16159
			1.15465	0.39006					1.15015	0.30493					1.15015	0.16147
			1.15616	0.39086					1.15165	0.3059					1.15165	0.16136
			1.15766	0.39166					1.15315	0.30687					1.15315	0.16124
			1.15916	0.39246					1.15465	0.30785					1.15465	0.16113
			1.16066	0.39325					1.15616	0.30882					1.15616	0.16102
			1.16216	0.39404					1.15766	0.30979					1.15766	0.16091
			1.16366	0.39483					1.15916	0.31077					1.15916	0.1608
			1.16517	0.39562					1.16066	0.31174					1.16066	0.16069
			1.16667	0.3964					1.16216	0.31272					1.16216	0.16058
			1.16817	0.39718					1.16366	0.31369					1.16366	0.16047
			1.16967	0.39796					1.16967	0.31759					1.16517	0.16036
			1.17117	0.39874					1.17117	0.31856					1.16667	0.16025
			1.17267	0.39952					1.17267	0.31954					1.16817	0.16014
			1.17417	0.40029					1.17417	0.32051					1.16967	0.16003
			1.17568	0.40106					1.17568	0.32148					1.17117	0.15993
			1.17718	0.40182					1.17718	0.32246					1.17267	0.15982
			1.17868	0.40259					1.17868	0.32343					1.17417	0.15971
			1.18018	0.40335					1.18018	0.3244					1.17568	0.15961
			1.18168	0.40411					1.18168	0.32538					1.17718	0.1595
			1.18318	0.40487					1.18318	0.32635					1.17868	0.1594
			1.18468	0.40562					1.18468	0.32732					1.18018	0.15929
			1.18619	0.40637					1.18619	0.3283					1.18168	0.15919
			1.18769	0.40712					1.18769	0.32927					1.18318	0.15909
			1.18919	0.40787					1.18919	0.33024					1.18468	0.15898
			1.19069	0.40861					1.19069	0.33121					1.18619	0.15888
			1.19219	0.40935					1.19219	0.33219					1.18769	0.15878
			1.19369	0.41009					1.19369	0.33316					1.18919	0.15868
			1.1952	0.41083					1.1952	0.33413					1.19069	0.15858
			1.1967	0.41156					1.1967	0.3351					1.19219	0.15848
			1.1982	0.41229					1.1982	0.33607					1.19369	0.15838
			1.1997	0.41302					1.1997	0.33704					1.1952	0.15828
			1.2012	0.41375					1.2012	0.33801					1.1967	0.15818
			1.2027	0.41447					1.2027	0.33898					1.1982	0.15808
			1.2042	0.41519					1.2042	0.33995					1.1997	0.15799
			1.20571	0.41591					1.20571	0.34091					1.2012	0.15789
			1.20721	0.41663					1.20721	0.34188					1.2027	0.15779
			1.20871	0.41734					1.20871	0.34285					1.2042	0.15769
			1.21021	0.41805					1.21021	0.34382					1.20571	0.1576
			1.21171	0.41876					1.21171	0.34478					1.20721	0.1575
			1.21321	0.41946					1.21321	0.34575					1.20871	0.15741
			1.21471	0.42017					1.21471	0.34671					1.21021	0.15731
			1.21622	0.42087					1.21622	0.34768					1.21171	0.15722
			1.21772	0.42156					1.21772	0.34864					1.21321	0.15713
			1.21922	0.42226					1.21922	0.3496					1.21471	0.15703
			1.22072	0.42295					1.22072	0.35057					1.21622	0.15694
			1.22222	0.42364					1.22222	0.35153					1.21772	0.15685
			1.22372	0.42432					1.22372	0.35249					1.21922	0.15676
			1.22523	0.42501					1.22523	0.35345					1.22072	0.15666
			1.22673	0.42569					1.22673	0.35441					1.22222	0.15657
			1.22823	0.42637					1.22823	0.35537					1.22372	0.15648
			1.22973	0.42704					1.22973	0.35633					1.22523	0.15639
			1.23123	0.42772					1.23123	0.35729					1.22673	0.1563
			1.23273	0.42839					1.23273	0.35824					1.22823	0.15621
			1.23423	0.42906					1.23423	0.3592					1.22973	0.15612
			1.23574	0.42972					1.23574	0.36015					1.23123	0.15604
			1.23724	0.43038					1.23724	0.36111					1.23273	0.15595
			1.23874	0.43104					1.23874	0.36206					1.23423	0.15586
			1.24024	0.4317					1.24024	0.36301					1.23574	0.15577
			1.24174	0.43236					1.24174	0.36397					1.23724	0.15569
			1.24324	0.43301					1.24324	0.36492					1.23874	0.1556
			1.24474	0.43366					1.24474	0.36587					1.24024	0.15551
			1.24625	0.4343					1.24625	0.36682					1.24174	0.15543
			1.24775	0.43495					1.24775	0.36776					1.24324	0.15534
			1.24925	0.43559					1.24925	0.36871					1.24474	0.15526
			1.25075	0.43623					1.25075	0.36966					1.24625	0.15517
			1.25225	0.43686					1.25225	0.3706					1.24775	0.15509
			1.25375	0.4375					1.25375	0.37155					1.24925	0.15501
			1.25526	0.43813					1.25526	0.37249					1.25075	0.15492
			1.25676	0.43876					1.25676	0.37343					1.25225	0.15484
			1.25826	0.43938					1.25826	0.37437					1.25375	0.15476
			1.25976	0.44					1.25976	0.37531					1.25526	0.15468
			1.26126	0.44062					1.26126	0.37625					1.25676	0.15459
			1.26276	0.44124					1.26276	0.37719					1.25826	0.15451
			1.26426	0.44186					1.26426	0.37813					1.25976	0.15443
			1.26577	0.44247					1.26577	0.37906					1.26126	0.15435
			1.26727	0.44308					1.26727	0.38					1.26276	0.15427
			1.26877	0.44368					1.26877	0.38093					1.26426	0.15419
			1.27027	0.44429					1.27027	0.38186					1.26577	0.15411
			1.27177	0.44489					1.27177	0.38279					1.26727	0.15403
			1.27327	0.44549					1.27327	0.38372					1.26877	0.15396
			1.27477	0.44608					1.27477	0.38465					1.27027	0.15388
			1.27628	0.44668					1.27628	0.38558					1.27177	0.1538
			1.27778	0.44727					1.27778	0.3865					1.27327	0.15372
			1.27928	0.44786					1.27928	0.38743					1.27477	0.15364
			1.28078	0.44844					1.28078	0.38835					1.27628	0.15357
			1.28228	0.44903					1.28228	0.38927					1.27778	0.15349
			1.28378	0.44961					1.28378	0.39019					1.27928	0.15342
			1.28529	0.45018					1.28529	0.39111					1.28078	0.15334
			1.28679	0.45076					1.28679	0.39203					1.28228	0.15326
			1.28829	0.45133					1.28829	0.39295					1.28378	0.15319
			1.28979	0.4519					1.28979	0.39386					1.28529	0.15312
			1.29129	0.45247					1.29129	0.39478					1.28679	0.15304
			1.29279	0.45303					1.29279	0.39569					1.28829	0.15297
			1.29429	0.4536					1.29429	0.3966					1.28979	0.15289
			1.2958	0.45416					1.2958	0.39751					1.29129	0.15282
			1.2973	0.45471					1.2973	0.39842					1.29279	0.15275
			1.2988	0.45527					1.2988	0.39933					1.29429	0.15268
			1.3003	0.45582					1.3003	0.40023					1.2958	0.1526
			1.3018	0.45637					1.3018	0.40113					1.2973	0.15253
			1.3033	0.45691					1.3033	0.40204					1.2988	0.15246
			1.3048	0.45746					1.3048	0.40294					1.3003	0.15239
			1.30631	0.458					1.30631	0.40384					1.3018	0.15232
			1.30781	0.45854					1.30781	0.40473					1.3033	0.15225
			1.30931	0.45908					1.30931	0.40563					1.3048	0.15218
			1.31081	0.45961					1.31081	0.40653					1.30631	0.15211
			1.31231	0.46014					1.31231	0.40742					1.30781	0.15204
			1.31381	0.46067					1.31381	0.40831					1.30931	0.15197
			1.31532	0.4612					1.31532	0.4092					1.31081	0.1519
			1.31682	0.46172					1.31682	0.41009					1.31231	0.15183
			1.31832	0.46224					1.31832	0.41097					1.31381	0.15176
			1.31982	0.46276					1.31982	0.41186					1.31532	0.1517
			1.32132	0.46328					1.32132	0.41274					1.31682	0.15163
			1.32282	0.46379					1.32282	0.41362					1.31832	0.15156
			1.32432	0.4643					1.32432	0.4145					1.31982	0.15149
			1.32583	0.46481					1.32583	0.41538					1.32132	0.15143
			1.32733	0.46531					1.32733	0.41626					1.32282	0.15136
			1.32883	0.46582					1.32883	0.41713					1.32432	0.1513
			1.33033	0.46632					1.33033	0.41801					1.32583	0.15123
			1.33183	0.46682					1.33183	0.41888					1.32733	0.15117
			1.33333	0.46731					1.33333	0.41975					1.32883	0.1511
			1.33483	0.46781					1.33483	0.42062					1.33033	0.15104
			1.33634	0.4683					1.33634	0.42148					1.33183	0.15097
			1.33784	0.46879					1.33784	0.42235					1.33333	0.15091
			1.33934	0.46927					1.33934	0.42321					1.33483	0.15084
			1.34084	0.46976					1.34084	0.42407					1.33634	0.15078
			1.34234	0.47024					1.34234	0.42493					1.33784	0.15072
			1.34384	0.47072					1.34384	0.42579					1.33934	0.15065
			1.34535	0.4712					1.34535	0.42664					1.34084	0.15059
			1.34685	0.47167					1.34685	0.42749					1.34234	0.15053
			1.34835	0.47214					1.34835	0.42835					1.34384	0.15047
			1.34985	0.47261					1.34985	0.4292					1.34535	0.15041
			1.35135	0.47308					1.35135	0.43004					1.34685	0.15034
			1.35285	0.47354					1.35285	0.43089					1.34835	0.15028
			1.35435	0.47401					1.35435	0.43173					1.34985	0.15022
			1.35586	0.47447					1.35586	0.43258					1.35135	0.15016
			1.35736	0.47492					1.35736	0.43342					1.35285	0.1501
			1.35886	0.47538					1.35886	0.43425					1.35435	0.15004
			1.36036	0.47583					1.36036	0.43509					1.35586	0.14998
			1.36186	0.47628					1.36186	0.43592					1.35736	0.14992
			1.36336	0.47673					1.36336	0.43676					1.35886	0.14986
			1.36486	0.47717					1.36486	0.43759					1.36036	0.14981
			1.36637	0.47762					1.36637	0.43842					1.36186	0.14975
			1.36787	0.47806					1.36787	0.43924					1.36336	0.14969
			1.36937	0.4785					1.36937	0.44007					1.36486	0.14963
			1.37087	0.47893					1.37087	0.44089					1.36637	0.14957
			1.37237	0.47937					1.37237	0.44171					1.36787	0.14952
			1.37387	0.4798					1.37387	0.44253					1.36937	0.14946
			1.37538	0.48023					1.37538	0.44335					1.37087	0.1494
			1.37688	0.48066					1.37688	0.44416					1.37237	0.14935
			1.37838	0.48108					1.37838	0.44497					1.37387	0.14929
			1.37988	0.48151					1.37988	0.44578					1.37538	0.14923
			1.38138	0.48193					1.38138	0.44659					1.37688	0.14918
			1.38288	0.48234					1.38288	0.4474					1.37838	0.14912
			1.38438	0.48276					1.38438	0.4482					1.37988	0.14907
			1.38589	0.48317					1.38589	0.44901					1.38138	0.14901
			1.38739	0.48359					1.38739	0.44981					1.38288	0.14896
			1.38889	0.484					1.38889	0.4506					1.38438	0.1489
			1.39039	0.4844					1.39039	0.4514					1.38589	0.14885
			1.39189	0.48481					1.39189	0.45219					1.38739	0.14879
			1.39339	0.48521					1.39339	0.45299					1.38889	0.14874
			1.39489	0.48561					1.39489	0.45378					1.39039	0.14869
			1.3964	0.48601					1.3964	0.45456					1.39189	0.14863
			1.3979	0.48641					1.3979	0.45535					1.39339	0.14858
			1.3994	0.4868					1.3994	0.45613					1.39489	0.14853
			1.4009	0.48719					1.4009	0.45691					1.3964	0.14848
			1.4024	0.48758					1.4024	0.45769					1.3979	0.14842
			1.4039	0.48797					1.4039	0.45847					1.3994	0.14837
			1.40541	0.48835					1.40541	0.45924					1.4009	0.14832
			1.40691	0.48874					1.40691	0.46002					1.4024	0.14827
			1.40841	0.48912					1.40841	0.46079					1.4039	0.14822
			1.40991	0.4895					1.40991	0.46156					1.40541	0.14817
			1.41141	0.48988					1.41141	0.46232					1.40691	0.14812
			1.41291	0.49025					1.41291	0.46309					1.40841	0.14806
			1.41441	0.49062					1.41441	0.46385					1.40991	0.14801
			1.41592	0.49099					1.41592	0.46461					1.41141	0.14796
			1.41742	0.49136					1.41742	0.46536					1.41291	0.14791
			1.41892	0.49173					1.41892	0.46612					1.41441	0.14787
			1.42042	0.49209					1.42042	0.46687					1.41592	0.14782
			1.42192	0.49246					1.42192	0.46762					1.41742	0.14777
			1.42342	0.49282					1.42342	0.46837					1.41892	0.14772
			1.42492	0.49318					1.42492	0.46912					1.42042	0.14767
			1.42643	0.49353					1.42643	0.46986					1.42192	0.14762
			1.42793	0.49389					1.42793	0.47061					1.42342	0.14757
			1.42943	0.49424					1.42943	0.47134					1.42492	0.14753
			1.43093	0.49459					1.43093	0.47208					1.42643	0.14748
			1.43243	0.49494					1.43243	0.47282					1.42793	0.14743
			1.43393	0.49529					1.43393	0.47355					1.42943	0.14738
			1.43544	0.49563					1.43544	0.47428					1.43093	0.14734
			1.43694	0.49597					1.43694	0.47501					1.43243	0.14729
			1.43844	0.49631					1.43844	0.47574					1.43393	0.14724
			1.43994	0.49665					1.43994	0.47646					1.43544	0.1472
			1.44144	0.49699					1.44144	0.47718					1.43694	0.14715
			1.44294	0.49732					1.44294	0.4779					1.43844	0.1471
			1.44444	0.49766					1.44444	0.47862					1.43994	0.14706
			1.44595	0.49799					1.44595	0.47933					1.44144	0.14701
			1.44745	0.49832					1.44745	0.48005					1.44294	0.14697
			1.44895	0.49864					1.44895	0.48076					1.44444	0.14692
			1.45045	0.49897					1.45045	0.48147					1.44595	0.14688
			1.45195	0.49929					1.45195	0.48217					1.44745	0.14683
			1.45345	0.49961					1.45345	0.48287					1.44895	0.14679
			1.45495	0.49993					1.45495	0.48358					1.45045	0.14674
			1.45646	0.50025					1.45646	0.48427					1.45195	0.1467
			1.45796	0.50057					1.45796	0.48497					1.45345	0.14666
			1.45946	0.50088					1.45946	0.48567					1.45495	0.14661
			1.46096	0.50119					1.46096	0.48636					1.45646	0.14657
			1.46246	0.5015					1.46246	0.48705					1.45796	0.14653
			1.46396	0.50181					1.46396	0.48774					1.45946	0.14648
			1.46547	0.50212					1.46547	0.48842					1.46096	0.14644
			1.46697	0.50242					1.46697	0.4891					1.46246	0.1464
			1.46847	0.50273					1.46847	0.48978					1.46396	0.14636
			1.46997	0.50303					1.46997	0.49046					1.46547	0.14631
			1.47147	0.50333					1.47147	0.49114					1.46697	0.14627
			1.47297	0.50363					1.47297	0.49181					1.46847	0.14623
			1.47447	0.50392					1.47447	0.49248					1.46997	0.14619
			1.47598	0.50422					1.47598	0.49315					1.47147	0.14615
			1.47748	0.50451					1.47748	0.49382					1.47297	0.14611
			1.47898	0.5048					1.47898	0.49449					1.47447	0.14607
			1.48048	0.50509					1.48048	0.49515					1.47598	0.14602
			1.48198	0.50538					1.48198	0.49581					1.47748	0.14598
			1.48348	0.50566					1.48348	0.49647					1.47898	0.14594
			1.48498	0.50595					1.48498	0.49712					1.48048	0.1459
			1.48649	0.50623					1.48649	0.49777					1.48198	0.14586
			1.48799	0.50651					1.48799	0.49843					1.48348	0.14582
			1.48949	0.50679					1.48949	0.49907					1.48498	0.14578
			1.49099	0.50707					1.49099	0.49972					1.48649	0.14574
			1.49249	0.50734					1.49249	0.50036					1.48799	0.14571
			1.49399	0.50762					1.49399	0.50101					1.48949	0.14567
			1.4955	0.50789					1.4955	0.50164					1.49099	0.14563
			1.497	0.50816					1.497	0.50228					1.49249	0.14559
			1.4985	0.50843					1.4985	0.50292					1.49399	0.14555
			1.5	0.5087					1.5	0.50355					1.5	0.1454
